# Supplementary material for: Prevalence, risk factors, and management practices of premenstrual syndrome among female university students in Lebanon: An observational cross-sectional study
Source: PLoS One. 2026 Jul 27;21(7):e0354807. doi: 10.1371/journal.pone.0354807 (PMC13405303; doi:10.1371/journal.pone.0354807)
Supplement: S1 Data — De-identified individual-level dataset underlying the findings reported in this study. (XLSX) [file pone.0354807.s002.xlsx]

## Sheet: Original 1 Case No
Original Case No.	Age (years)	Faculty	Academic level	Marital status	Weight (Kg)	Height (Cm)	At what age did you have your first menstrual period? (years)	On average, how many days are there between the first day of one period and the first day of the next period? (days)	On average, how many days does your menstrual bleeding last? (days)	How heavy is your period?	Have you been diagnosed with PMS?	Are you currently pregnant or breastfeeding?	Do you have any of the following medical conditions?	Are you currently taking:	Do you experience any of the following symptoms before your period that improve within a few days after bleeding starts? [Anger / irritability]	Do you experience any of the following symptoms before your period that improve within a few days after bleeding starts? [Anxiety / tension]	Do you experience any of the following symptoms before your period that improve within a few days after bleeding starts? [Tearful / increased sensitivity to rejection]	Do you experience any of the following symptoms before your period that improve within a few days after bleeding starts? [Depressed mood / hopelessness]	Do you experience any of the following symptoms before your period that improve within a few days after bleeding starts? [Decreased interest in work activities]	Do you experience any of the following symptoms before your period that improve within a few days after bleeding starts? [Decreased interest in home activities]	Do you experience any of the following symptoms before your period that improve within a few days after bleeding starts? [Decreased interest in social activities]	Do you experience any of the following symptoms before your period that improve within a few days after bleeding starts? [Difficulty concentrating]	Do you experience any of the following symptoms before your period that improve within a few days after bleeding starts? [Fatigue / lack of energy]	Do you experience any of the following symptoms before your period that improve within a few days after bleeding starts? [Overeating / food cravings]	Do you experience any of the following symptoms before your period that improve within a few days after bleeding starts? [Insomnia (difficulty to sleep)]	Do you experience any of the following symptoms before your period that improve within a few days after bleeding starts? [Hypersomnia (needing more sleep)]	Do you experience any of the following symptoms before your period that improve within a few days after bleeding starts? [Feeling overwhelmed or out of control]	Do you experience any of the following symptoms before your period that improve within a few days after bleeding starts? [Physical symptoms (breast pain, headache, muscle pain, swollen stomach, weight gain)]	Interference with life [Study efficiency or productivity]	Interference with life [Relationships with classmates]	Interference with life [Relationships with family]	Interference with life [Social life activities]	Interference with life [Home responsibilities]	Have your symptoms caused you to miss classes?	What is your smoking status?	What do you use?	How many cigarettes do you smoke per day?	How many hookah sessions do you smoke per day?	How often do you exercise?	How many hours do you sleep each night? (hour)	Social Media Addiction Scale Please select the best answer [You spend a lot of time thinking about social media or planning how to use it.]	Social Media Addiction Scale Please select the best answer [You feel an urge to use social media more and more.]	Social Media Addiction Scale Please select the best answer [You use social media in order to forget about personal problems.]	Social Media Addiction Scale Please select the best answer [You have tried to cut down on the use of social media without success.]	Social Media Addiction Scale Please select the best answer [You become restless or troubled if you are prohibited from using social media.]	Social Media Addiction Scale Please select the best answer [You use social media so much that it has had a negative impact on your job/studies.]	How often do you skip meals during the day?	How often do you eat fast food?	Which of the following have you experienced as a result of the current war in Lebanon?
1	18	Medicine	First	Single	56	164	14	30	7	Moderate (>1 pad soaked in 3 hours)	No	No	None of the below	None of the above	Moderate	Moderate	Severe	Mild	Mild	Mild	Mild	Moderate	Moderate	Moderate	Mild	Mild	Moderate	Moderate	Severe	Moderate	Moderate	Moderate	Moderate	Yes	Never Smoker				Occasionally	8	Sometimes	Sometimes	Rarely	Often	Sometimes	Sometimes	Occasionally	Occasionally	I experienced financial difficulties due to the war
2	19	Medicine	First	Single	67	157	14	27	7	Moderate (>1 pad soaked in 3 hours)	No	No	None of the below	None of the above	Severe	Mild	Moderate	Moderate	Moderate	Mild	Moderate	Severe	Moderate	Severe	Not all all	Mild	Mild	Severe	Mild	Not at all	Mild	Mild	Mild	No	Never Smoker				5-6 times per week	5	Sometimes	Sometimes	Rarely	Sometimes	Very rarely	Rarely	Rarely/Never	Sometimes	None of the above
3	24	كلية الإعلام الفرع الثاني	Second	Single	57	156	12	30	5	Moderate (>1 pad soaked in 3 hours)	Yes	No	Other gynecological (women-related) condition	None of the above	Severe	Severe	Moderate	Severe	Moderate	Moderate	Moderate	Severe	Moderate	Severe	Mild	Moderate	Severe	Severe	Moderate	Moderate	Severe	Moderate	Moderate	Yes	Current Smoker	Hookah (nargila)		1	Occasionally	7	Often	Often	Often	Sometimes	Sometimes	Often	Frequently	Sometimes	I experienced financial difficulties due to the war
4	25	Pharmacy	PharmD	Single	48	158	13	28	7	Moderate (>1 pad soaked in 3 hours)	No	No	None of the below	None of the above	Moderate	Mild	Moderate	Not all all	Not all all	Not all all	Not all all	Not all all	Mild	Not all all	Mild	Not all all	Mild	Moderate	Not at all	Not at all	Mild	Not at all	Not at all	No	Never Smoker				Occasionally	7	Sometimes	Sometimes	Sometimes	Very rarely	Very rarely	Very rarely	Frequently	Occasionally	None of the above
5	20	communication	Second	Single	65	165	14	23	5	Moderate (>1 pad soaked in 3 hours)	No	No	None of the below	None of the above	Moderate	Moderate	Not all all	Moderate	Not all all	Not all all	Not all all	Not all all	Severe	Mild	Not all all	Not all all	Moderate	Severe	Not at all	Not at all	Not at all	Not at all	Not at all	Yes	Current Smoker	Electronic cigarettes/vape/IQOS			1-2 times per week	7	Sometimes	Sometimes	Very often	Very rarely	Very rarely	Very rarely	Sometimes	Sometimes	None of the above
6	26	Information	Second	Single	86	168	12	19	7	Heavy (>1 pad soaked every 2 hours)	No	No	None of the below	None of the above	Severe	Severe	Severe	Severe	Not all all	Not all all	Not all all	Not all all	Mild	Moderate	Not all all	Not all all	Not all all	Severe	Mild	Mild	Mild	Mild	Mild	No	Current Smoker	Hookah (nargila)		2	I do not exercise	7	Sometimes	Rarely	Rarely	Rarely	Rarely	Rarely	Rarely/Never	Occasionally	None of the above
7	18	Medicine	First	Single	55	152	13	28	7	Moderate (>1 pad soaked in 3 hours)	No	No	None of the below	None of the above	Moderate	Mild	Moderate	Severe	Moderate	Mild	Moderate	Not all all	Not all all	Mild	Not all all	Not all all	Not all all	Mild	Not at all	Not at all	Mild	Not at all	Not at all	No	Current Smoker	Electronic cigarettes/vape/IQOS			Occasionally	7	Very rarely	Very rarely	Rarely	Very rarely	Very rarely	Very rarely	Sometimes	Sometimes	None of the above
8	18	Medicine	First	Single	51	163	11	23	5	Light (<1 pad soaked in 3 hours)	No	No	None of the below	None of the above	Mild	Mild	Mild	Mild	Not all all	Not all all	Not all all	Not all all	Not all all	Mild	Not all all	Not all all	Mild	Mild	Not at all	Not at all	Not at all	Mild	Not at all	No	Never Smoker				Occasionally	6	Very rarely	Very rarely	Very rarely	Very rarely	Very rarely	Very rarely	Occasionally	Frequently	None of the above
9	18	Medicine	First	Single	47	160	11	40	7	Heavy (>1 pad soaked every 2 hours)	No	No	None of the below	None of the above	Severe	Moderate	Moderate	Moderate	Mild	Mild	Mild	Mild	Moderate	Mild	Mild	Mild	Moderate	Not all all	Moderate	Not at all	Mild	Mild	Mild	No	Never Smoker				Occasionally	6	Very often	Very often	Often	Very often	Very often	Very often	Rarely/Never	Sometimes	None of the above
10	18	Business Administration	First	Single	50	170	11	29	6	Light (<1 pad soaked in 3 hours)	No	No	None of the below	None of the above	Moderate	Moderate	Moderate	Mild	Moderate	Mild	Mild	Not all all	Mild	Severe	Not all all	Not all all	Mild	Moderate	Moderate	Not at all	Mild	Mild	Mild	Yes	Never Smoker				Occasionally	10	Rarely	Sometimes	Often	Rarely	Very rarely	Sometimes	Rarely/Never	Frequently	I was displaced from my home
11	18	Medicine	First	Single	75	156	12	30	7	Moderate (>1 pad soaked in 3 hours)	No	No	None of the below	None of the above	Moderate	Mild	Mild	Moderate	Mild	Not all all	Not all all	Mild	Moderate	Moderate	Not all all	Mild	Moderate	Moderate	Moderate	Mild	Mild	Mild	Mild	No	Never Smoker				Occasionally	6	Sometimes	Sometimes	Very rarely	Rarely	Rarely	Sometimes	Occasionally	Sometimes	I was displaced from my home
12	19	Business Administration	Second	Single	65	158	11	34	4	Moderate (>1 pad soaked in 3 hours)	No	No	Thyroid disorders	None of the above	Mild	Not all all	Moderate	Mild	Not all all	Moderate	Moderate	Not all all	Severe	Severe	Not all all	Moderate	Not all all	Severe	Moderate	Not at all	Mild	Mild	Moderate	No	Never Smoker				Occasionally	7	Very rarely	Very rarely	Rarely	Very rarely	Very rarely	Rarely	Frequently	Occasionally	None of the above
13	24	Pharmacy	Master’s/MBA	Single	61	164	11	30	4	Moderate (>1 pad soaked in 3 hours)	No	No	None of the below	None of the above	Moderate	Moderate	Not all all	Moderate	Moderate	Moderate	Severe	Severe	Severe	Moderate	Not all all	Not all all	Moderate	Moderate	Moderate	Mild	Mild	Moderate	Moderate	Yes	Never Smoker				I do not exercise	6	Sometimes	Sometimes	Often	Rarely	Very rarely	Very rarely	Sometimes	Sometimes	None of the above
14	24	Pharmacy	Master’s/MBA	Single	62	164	12	29	6	Moderate (>1 pad soaked in 3 hours)	No	No	Polycystic ovary syndrome (PCOS)	None of the above	Severe	Not all all	Not all all	Moderate	Severe	Severe	Severe	Severe	Severe	Severe	Mild	Severe	Moderate	Severe	Severe	Mild	Mild	Severe	Moderate	No	Never Smoker				I do not exercise	9	Very rarely	Rarely	Often	Very rarely	Very rarely	Rarely	Rarely/Never	Frequently	None of the above
15	20	Business Administration	Third	Single	65	173	14	26	6	Moderate (>1 pad soaked in 3 hours)	No	No	None of the below	None of the above	Not all all	Not all all	Not all all	Not all all	Not all all	Not all all	Not all all	Not all all	Not all all	Not all all	Not all all	Not all all	Not all all	Not all all	Mild	Mild	Mild	Mild	Mild	Yes	Current Smoker	Hookah (nargila)		1	3-4 times per week	8	Sometimes	Sometimes	Sometimes	Rarely	Rarely	Rarely	Sometimes	Rarely/Never	I was displaced from my home
16	19	Dentistry	First	Single	55	167	11	28	5	Light (<1 pad soaked in 3 hours)	No	No	Thyroid disorders	None of the above	Moderate	Moderate	Severe	Severe	Mild	Mild	Mild	Moderate	Moderate	Mild	Mild	Severe	Mild	Severe	Moderate	Not at all	Mild	Moderate	Mild	No	Never Smoker				I do not exercise	11	Rarely	Sometimes	Sometimes	Sometimes	Rarely	Very rarely	Rarely/Never	Sometimes	None of the above
17	20	Medicine	Third	Single	52	166	14	34	7	Light (<1 pad soaked in 3 hours)	No	No	Polycystic ovary syndrome (PCOS)	None of the above	Moderate	Moderate	Severe	Moderate	Moderate	Moderate	Mild	Moderate	Moderate	Not all all	Not all all	Not all all	Severe	Moderate	Mild	Not at all	Moderate	Not at all	Not at all	No	Never Smoker				Occasionally	8	Often	Sometimes	Often	Very often	Rarely	Sometimes	Sometimes	Rarely/Never	None of the above
18	18	Arts and Sciences	First	Single	47	158	11	28	7	Moderate (>1 pad soaked in 3 hours)	No	No	None of the below	None of the above	Moderate	Moderate	Moderate	Moderate	Moderate	Mild	Moderate	Moderate	Moderate	Moderate	Moderate	Moderate	Mild	Moderate	Mild	Mild	Moderate	Moderate	Mild	No	Never Smoker				Daily	7	Rarely	Sometimes	Rarely	Very rarely	Very rarely	Very rarely	Sometimes	Occasionally	None of the above
19	18	Pharmacy	First	Single	56	158	13	24	5	Moderate (>1 pad soaked in 3 hours)	No	No	None of the below	None of the above	Severe	Moderate	Severe	Moderate	Moderate	Severe	Severe	Severe	Severe	Moderate	Moderate	Severe	Severe	Severe	Severe	Moderate	Moderate	Moderate	Moderate	Yes	Never Smoker				3-4 times per week	6	Often	Often	Sometimes	Sometimes	Rarely	Often	Sometimes	Occasionally	I was displaced from my home, I experienced financial difficulties due to the war
20	20	Sciences	Third	Single	68	162	12	30	6	Moderate (>1 pad soaked in 3 hours)	No	No	None of the below	None of the above	Not all all	Moderate	Mild	Moderate	Mild	Moderate	Not all all	Mild	Moderate	Not all all	Mild	Mild	Not all all	Mild	Moderate	Not at all	Moderate	Moderate	Moderate	Yes	Never Smoker				3-4 times per week	8	Rarely	Sometimes	Sometimes	Sometimes	Sometimes	Rarely	Occasionally	Occasionally	I experienced financial difficulties due to the war
21	21	Business Administration	Third	Single	86	173	10	29	5	Moderate (>1 pad soaked in 3 hours)	No	No	None of the below	None of the above	Moderate	Mild	Mild	Not all all	Moderate	Moderate	Moderate	Not all all	Mild	Severe	Not all all	Mild	Moderate	Moderate	Not at all	Mild	Mild	Mild	Moderate	No	Never Smoker				Occasionally	7	Very rarely	Rarely	Rarely	Very rarely	Very rarely	Rarely	Occasionally	Sometimes	I experienced financial difficulties due to the war
22	21	Sciences	Third	Single	52	157	11	25	6	Moderate (>1 pad soaked in 3 hours)	No	No	None of the below	None of the above	Moderate	Moderate	Moderate	Moderate	Moderate	Moderate	Moderate	Moderate	Moderate	Moderate	Moderate	Moderate	Moderate	Moderate	Moderate	Moderate	Moderate	Moderate	Moderate	No	Never Smoker				Occasionally	7	Sometimes	Often	Sometimes	Rarely	Sometimes	Sometimes	Rarely/Never	Sometimes	I experienced financial difficulties due to the war
23	20	Engineering & Architecture	Third	Single	65	159	13	30	5	Light (<1 pad soaked in 3 hours)	No	No	None of the below	None of the above	Moderate	Not all all	Not all all	Not all all	Moderate	Moderate	Moderate	Not all all	Moderate	Not all all	Not all all	Not all all	Not all all	Moderate	Not at all	Not at all	Not at all	Not at all	Not at all	Yes	Never Smoker				I do not exercise	9	Rarely	Very rarely	Often	Very rarely	Very rarely	Sometimes	Sometimes	Occasionally	I was displaced from my home, I lost or had a family member injured
24	33	Business Administration	PhD/DBA	Single	56	158	11	27	7	Moderate (>1 pad soaked in 3 hours)	No	No	None of the below	None of the above	Moderate	Moderate	Severe	Moderate	Moderate	Moderate	Severe	Severe	Moderate	Severe	Not all all	Moderate	Moderate	Moderate	Severe	Moderate	Moderate	Moderate	Moderate	No	Current Smoker	Hookah (nargila)		3	Occasionally	4	Rarely	Very rarely	Very rarely	Very rarely	Very rarely	Very rarely	Occasionally	Occasionally	None of the above
25	23	Pharmacy	Fifth	Single	80	166	11	27	6	Moderate (>1 pad soaked in 3 hours)	Yes	No	Diagnosed mental health conditions (e.g., depression, anxiety)	None of the above	Mild	Moderate	Moderate	Moderate	Moderate	Moderate	Moderate	Moderate	Moderate	Severe	Mild	Not all all	Moderate	Mild	Moderate	Mild	Mild	Moderate	Moderate	Yes	Never Smoker				I do not exercise	8	Sometimes	Sometimes	Often	Sometimes	Rarely	Sometimes	Sometimes	Occasionally	I experienced financial difficulties due to the war
26	34	Education	Master’s/MBA	Married	64	165	14	24	4	Light (<1 pad soaked in 3 hours)	No	No	None of the below	None of the above	Not all all	Not all all	Not all all	Mild	Mild	Not all all	Mild	Not all all	Mild	Mild	Not all all	Not all all	Not all all	Not all all	Mild	Mild	Mild	Mild	Mild	No	Ex-smoker				I do not exercise	8	Often	Often	Often	Sometimes	Often	Often	Sometimes	Frequently	My home was damaged or destroyed, I experienced financial difficulties due to the war
27	20	Human Sciences	Third	Single	54	174	12	30	7	Moderate (>1 pad soaked in 3 hours)	Yes	No	Other gynecological (women-related) condition	Hormonal therapies (e.g., birth control pills)	Moderate	Moderate	Mild	Severe	Severe	Severe	Moderate	Severe	Severe	Moderate	Severe	Severe	Moderate	Severe	Severe	Moderate	Moderate	Severe	Severe	Yes	Never Smoker				3-4 times per week	8	Rarely	Rarely	Often	Sometimes	Very rarely	Rarely	Sometimes	Occasionally	I experienced financial difficulties due to the war
28	23	Business Administration	Master’s/MBA	Single	56	162	13	40	8	Heavy (>1 pad soaked every 2 hours)	Yes	No	Polycystic ovary syndrome (PCOS)	None of the above	Moderate	Severe	Moderate	Moderate	Severe	Severe	Severe	Moderate	Severe	Severe	Severe	Severe	Severe	Severe	Mild	Mild	Mild	Mild	Mild	Yes	Never Smoker				3-4 times per week	7	Often	Often	Very often	Very rarely	Sometimes	Very rarely	Sometimes	Sometimes	None of the above
29	24	Sciences	Fourth	Single	64	150	11	27	6	Heavy (>1 pad soaked every 2 hours)	No	No	None of the below	None of the above	Severe	Severe	Severe	Severe	Severe	Severe	Severe	Severe	Severe	Severe	Severe	Moderate	Severe	Severe	Mild	Moderate	Moderate	Moderate	Severe	Yes	Current Smoker	Cigarette	5 or less		Occasionally	8	Sometimes	Rarely	Rarely	Sometimes	Rarely	Sometimes	Rarely/Never	Sometimes	My workplace or a family member’s workplace was damaged or destroyed
30	21	Premedical studies	Third	Single	55	165	12	25	6	Moderate (>1 pad soaked in 3 hours)	Yes	No	None of the below	None of the above	Severe	Moderate	Not all all	Not all all	Not all all	Mild	Mild	Not all all	Mild	Mild	Not all all	Not all all	Not all all	Mild	Not at all	Not at all	Mild	Mild	Mild	No	Never Smoker				1-2 times per week	7	Very rarely	Very rarely	Very rarely	Very rarely	Very rarely	Very rarely	Occasionally	Sometimes	I experienced financial difficulties due to the war
31	20	Business Administration	Third	Single	60	170	13	31	5	Moderate (>1 pad soaked in 3 hours)	No	No	None of the below	None of the above	Moderate	Mild	Moderate	Mild	Severe	Moderate	Severe	Mild	Severe	Mild	Not all all	Mild	Mild	Severe	Mild	Mild	Mild	Moderate	Mild	Yes	Never Smoker				Occasionally	13	Very rarely	Rarely	Sometimes	Rarely	Very rarely	Very rarely	Sometimes	Occasionally	None of the above
32	21	Health Sciences	Third	Single	61	162	12	28	5	Moderate (>1 pad soaked in 3 hours)	No	No	None of the below	None of the above	Mild	Moderate	Severe	Mild	Severe	Severe	Severe	Severe	Severe	Mild	Severe	Severe	Severe	Severe	Severe	Not at all	Not at all	Not at all	Moderate	Yes	Never Smoker				1-2 times per week	8	Very often	Very often	Very often	Very often	Very often	Very often	Sometimes	Sometimes	None of the above
33	21	Business Administration	Third	Single	73	160	10	33	6	Moderate (>1 pad soaked in 3 hours)	No	No	None of the below	None of the above	Moderate	Moderate	Moderate	Moderate	Severe	Severe	Not all all	Not all all	Severe	Severe	Severe	Severe	Severe	Severe	Moderate	Severe	Severe	Severe	Severe	No	Current Smoker	Hookah (nargila)		1	3-4 times per week	10	Sometimes	Very often	Very often	Sometimes	Very rarely	Sometimes	Sometimes	Sometimes	None of the above
34	20	Engineering & Architecture	Third	Single	55	163	15	34	3	Light (<1 pad soaked in 3 hours)	No	No	None of the below	None of the above	Mild	Mild	Moderate	Moderate	Mild	Mild	Mild	Moderate	Moderate	Moderate	Not all all	Severe	Severe	Moderate	Moderate	Moderate	Moderate	Moderate	Moderate	No	Current Smoker	Electronic cigarettes/vape/IQOS			I do not exercise	5	Sometimes	Very often	Sometimes	Very often	Sometimes	Very often	Frequently	Frequently	None of the above
35	18	Engineering & Architecture	Freshman	Single	63	161	11	27	8	Heavy (>1 pad soaked every 2 hours)	Yes	No	None of the below	None of the above	Severe	Moderate	Severe	Moderate	Moderate	Moderate	Moderate	Mild	Moderate	Moderate	Not all all	Not all all	Mild	Moderate	Mild	Not at all	Moderate	Mild	Mild	No	Never Smoker				I do not exercise	10	Very often	Sometimes	Often	Rarely	Sometimes	Often	Frequently	Occasionally	I was displaced from my home
36	33	Health Sciences	Master’s/MBA	Married	95	162	13	30	5	Moderate (>1 pad soaked in 3 hours)	No	No	Polycystic ovary syndrome (PCOS)	None of the above	Moderate	Mild	Mild	Mild	Mild	Mild	Mild	Not all all	Moderate	Moderate	Not all all	Mild	Mild	Moderate	Mild	Mild	Moderate	Mild	Moderate	No	Current Smoker	Hookah (nargila)		1	I do not exercise	6	Sometimes	Often	Very often	Very rarely	Rarely	Sometimes	Sometimes	Occasionally	None of the above
37	21	Human Sciences	Third	Single	56	173	13	35	6	Moderate (>1 pad soaked in 3 hours)	No	No	None of the below	None of the above	Mild	Mild	Severe	Moderate	Severe	Severe	Mild	Moderate	Moderate	Moderate	Moderate	Moderate	Moderate	Severe	Severe	Mild	Moderate	Mild	Moderate	Yes	Current Smoker	Electronic cigarettes/vape/IQOS			Occasionally	10	Sometimes	Often	Often	Often	Rarely	Often	Sometimes	Occasionally	None of the above
38	20	Interior Architecture	Third	Single	58	172	14	28	6	Heavy (>1 pad soaked every 2 hours)	No	No	None of the below	None of the above	Moderate	Moderate	Severe	Mild	Mild	Mild	Mild	Mild	Severe	Moderate	Not all all	Severe	Moderate	Moderate	Mild	Mild	Mild	Mild	Mild	Yes	Never Smoker				1-2 times per week	6	Sometimes	Rarely	Rarely	Rarely	Rarely	Rarely	Frequently	Sometimes	None of the above
39	20	Medicine	Third	Single	70	163	12	35	6	Moderate (>1 pad soaked in 3 hours)	No	No	None of the below	None of the above	Mild	Mild	Severe	Not all all	Not all all	Not all all	Not all all	Not all all	Moderate	Moderate	Not all all	Not all all	Moderate	Not all all	Mild	Not at all	Not at all	Not at all	Not at all	No	Never Smoker				3-4 times per week	8	Very rarely	Very rarely	Very rarely	Very rarely	Very rarely	Very rarely	Rarely/Never	Occasionally	None of the above
40	25	Health Sciences	Third	Married	95	165	13	35	6	Moderate (>1 pad soaked in 3 hours)	No	No	None of the below	None of the above	Moderate	Severe	Moderate	Moderate	Moderate	Moderate	Moderate	Mild	Moderate	Moderate	Mild	Moderate	Moderate	Moderate	Moderate	Moderate	Moderate	Moderate	Moderate	Yes	Never Smoker				Occasionally	8	Rarely	Rarely	Very rarely	Rarely	Rarely	Rarely	Sometimes	Occasionally	I experienced financial difficulties due to the war
41	20	Medicine	Second	Single	54	160	11	28	5	Moderate (>1 pad soaked in 3 hours)	No	No	None of the below	None of the above	Moderate	Moderate	Severe	Moderate	Mild	Mild	Moderate	Mild	Severe	Moderate	Moderate	Not all all	Moderate	Moderate	Moderate	Moderate	Moderate	Mild	Mild	No	Never Smoker				I do not exercise	9	Rarely	Sometimes	Sometimes	Very rarely	Rarely	Rarely	Sometimes	Rarely/Never	None of the above
42	21	Engineering & Architecture	Third	Single	60	162	14	32	5	Light (<1 pad soaked in 3 hours)	No	No	None of the below	None of the above	Moderate	Moderate	Mild	Mild	Mild	Not all all	Moderate	Moderate	Severe	Moderate	Mild	Severe	Severe	Severe	Severe	Moderate	Moderate	Moderate	Mild	Yes	Never Smoker				3-4 times per week	7	Sometimes	Rarely	Rarely	Very rarely	Very rarely	Very rarely	Rarely/Never	Rarely/Never	None of the above
43	20	Medicine	Third	Single	58	174	11	30	7	Heavy (>1 pad soaked every 2 hours)	No	No	None of the below	None of the above	Moderate	Severe	Severe	Severe	Severe	Severe	Severe	Severe	Severe	Severe	Severe	Severe	Severe	Severe	Not at all	Not at all	Not at all	Not at all	Not at all	No	Never Smoker				Occasionally	6	Rarely	Rarely	Rarely	Rarely	Rarely	Rarely	Rarely/Never	Occasionally	I was displaced from my home
44	19	Medicine	Second	Single	72	171	12	28	6	Heavy (>1 pad soaked every 2 hours)	No	No	Tissue grows outside the uterus (endometriosis)	Hormonal therapies (e.g., birth control pills)	Moderate	Severe	Moderate	Moderate	Moderate	Moderate	Severe	Severe	Severe	Not all all	Severe	Severe	Severe	Severe	Moderate	Severe	Severe	Severe	Moderate	Yes	Never Smoker				3-4 times per week	7	Often	Often	Rarely	Often	Very rarely	Often	Sometimes	Rarely/Never	I was displaced from my home
45	20	Medicine	Third	Single	72	162	11	25	5	Light (<1 pad soaked in 3 hours)	No	No	None of the below	None of the above	Mild	Moderate	Mild	Moderate	Moderate	Mild	Mild	Moderate	Moderate	Mild	Mild	Mild	Moderate	Mild	Moderate	Not at all	Not at all	Mild	Mild	No	Never Smoker				1-2 times per week	6	Rarely	Rarely	Very rarely	Very rarely	Very rarely	Rarely	Sometimes	Sometimes	None of the above
46	20	Medicine	Third	Single	52	157	11	25	7	Heavy (>1 pad soaked every 2 hours)	No	No	Polycystic ovary syndrome (PCOS)	None of the above	Mild	Moderate	Not all all	Moderate	Severe	Severe	Severe	Mild	Severe	Severe	Not all all	Not all all	Mild	Moderate	Moderate	Severe	Severe	Severe	Moderate	No	Never Smoker				Occasionally	6	Rarely	Often	Rarely	Often	Often	Sometimes	Sometimes	Occasionally	I was displaced from my home
47	19	Medicine	Second	Single	64	157	10	24	5	Moderate (>1 pad soaked in 3 hours)	No	No	None of the below	None of the above	Severe	Mild	Severe	Mild	Mild	Mild	Moderate	Moderate	Moderate	Severe	Moderate	Not all all	Moderate	Mild	Mild	Not at all	Not at all	Mild	Not at all	No	Never Smoker				I do not exercise	8	Very often	Very often	Very often	Very often	Very often	Very often	Rarely/Never	Occasionally	My home was damaged or destroyed, I experienced financial difficulties due to the war
48	20	Law & Political Sciences	Third	Single	48	153	11	25	5	Moderate (>1 pad soaked in 3 hours)	No	No	None of the below	None of the above	Moderate	Moderate	Severe	Moderate	Moderate	Moderate	Moderate	Moderate	Moderate	Severe	Not all all	Moderate	Severe	Moderate	Moderate	Moderate	Moderate	Moderate	Moderate	No	Current Smoker	Electronic cigarettes/vape/IQOS			Occasionally	9	Very often	Very often	Sometimes	Very often	Very often	Very rarely	Frequently	Sometimes	None of the above
49	24	Psychology	Master’s/MBA	Single	56	160	11	30	4	Light (<1 pad soaked in 3 hours)	No	No	None of the below	None of the above	Moderate	Moderate	Mild	Mild	Moderate	Moderate	Mild	Mild	Moderate	Moderate	Mild	Severe	Mild	Mild	Not at all	Not at all	Severe	Mild	Mild	No	Current Smoker	Electronic cigarettes/vape/IQOS			3-4 times per week	10	Rarely	Often	Rarely	Rarely	Rarely	Rarely	Sometimes	Sometimes	I experienced financial difficulties due to the war
50	19	Medicine	Second	Single	67	161	11	19	9	Moderate (>1 pad soaked in 3 hours)	No	No	None of the below	None of the above	Severe	Severe	Severe	Severe	Severe	Severe	Severe	Severe	Severe	Severe	Severe	Severe	Severe	Severe	Severe	Mild	Severe	Moderate	Severe	Yes	Never Smoker				Occasionally	4	Rarely	Very often	Very often	Very often	Very often	Very often	Rarely/Never	Rarely/Never	None of the above
51	21	Sciences	Third	Single	55	170	12	30	6	Moderate (>1 pad soaked in 3 hours)	No	No	None of the below	None of the above	Moderate	Mild	Mild	Mild	Moderate	Severe	Mild	Mild	Moderate	Mild	Not all all	Not all all	Not all all	Mild	Moderate	Not at all	Moderate	Mild	Moderate	No	Never Smoker				I do not exercise	7	Very rarely	Sometimes	Rarely	Sometimes	Rarely	Very rarely	Occasionally	Occasionally	None of the above
52	21	Pharmacy	Fourth	Single	56	163	12	28	7	Moderate (>1 pad soaked in 3 hours)	No	No	Thyroid disorders	None of the above	Severe	Severe	Moderate	Severe	Moderate	Moderate	Moderate	Mild	Moderate	Severe	Mild	Moderate	Severe	Severe	Moderate	Severe	Severe	Severe	Moderate	No	Current Smoker	Hookah (nargila)		1	Occasionally	8	Sometimes	Sometimes	Often	Rarely	Rarely	Sometimes	Occasionally	Occasionally	I was displaced from my home
53	27	Pharmacy	Master’s/MBA	Single	45	153	11	28	7	Moderate (>1 pad soaked in 3 hours)	No	No	None of the below	Hormonal therapies (e.g., birth control pills)	Moderate	Moderate	Moderate	Moderate	Moderate	Moderate	Severe	Severe	Severe	Mild	Severe	Mild	Severe	Severe	Mild	Mild	Mild	Mild	Mild	No	Never Smoker				Occasionally	10	Very often	Very often	Very often	Sometimes	Sometimes	Sometimes	Occasionally	Rarely/Never	I was displaced from my home, My home was damaged or destroyed, My workplace or a family member’s workplace was damaged or destroyed
54	23	Pharmacy	Fifth	Single	62	165	12	26	7	Moderate (>1 pad soaked in 3 hours)	No	No	None of the below	None of the above	Severe	Severe	Severe	Severe	Severe	Moderate	Severe	Moderate	Severe	Severe	Not all all	Moderate	Moderate	Severe	Mild	Mild	Moderate	Moderate	Mild	Yes	Never Smoker				1-2 times per week	7	Often	Often	Sometimes	Rarely	Rarely	Sometimes	Rarely/Never	Occasionally	I experienced financial difficulties due to the war
55	22	Health Sciences	Third	Single	54	168	12	31	7	Moderate (>1 pad soaked in 3 hours)	No	No	None of the below	None of the above	Severe	Moderate	Severe	Severe	Severe	Severe	Severe	Severe	Severe	Not all all	Not all all	Severe	Mild	Severe	Moderate	Moderate	Severe	Severe	Severe	Yes	Never Smoker				Daily	12	Often	Often	Often	Often	Often	Often	Frequently	Sometimes	I experienced financial difficulties due to the war
56	23	Pharmacy	Fifth	Single	45	160	14	33	7	Heavy (>1 pad soaked every 2 hours)	No	No	None of the below	None of the above	Severe	Severe	Severe	Severe	Severe	Severe	Severe	Moderate	Severe	Severe	Moderate	Severe	Severe	Severe	Mild	Mild	Mild	Mild	Mild	Yes	Never Smoker				Occasionally	6	Rarely	Rarely	Rarely	Rarely	Rarely	Rarely	Sometimes	Sometimes	I was displaced from my home
57	20	Engineering & Architecture	Third	Single	52	168	12	35	5	Moderate (>1 pad soaked in 3 hours)	No	No	None of the below	None of the above	Moderate	Severe	Moderate	Severe	Mild	Mild	Mild	Severe	Severe	Mild	Mild	Mild	Mild	Mild	Severe	Mild	Mild	Mild	Mild	No	Never Smoker				Occasionally	7	Rarely	Rarely	Often	Rarely	Sometimes	Rarely	Occasionally	Frequently	None of the above
58	22	Business Administration	Master’s/MBA	Single	69	157	11	30	7	Moderate (>1 pad soaked in 3 hours)	Yes	No	None of the below	None of the above	Moderate	Severe	Mild	Severe	Moderate	Moderate	Moderate	Not all all	Severe	Severe	Not all all	Not all all	Severe	Severe	Moderate	Moderate	Moderate	Moderate	Moderate	Yes	Never Smoker				3-4 times per week	8	Often	Often	Very often	Very rarely	Sometimes	Very rarely	Rarely/Never	Occasionally	I experienced financial difficulties due to the war
59	20	Business Administration	Freshman	Single	63	165	12	21	2	Moderate (>1 pad soaked in 3 hours)	No	No	None of the below	None of the above	Moderate	Moderate	Moderate	Moderate	Moderate	Moderate	Moderate	Moderate	Moderate	Moderate	Moderate	Moderate	Moderate	Moderate	Moderate	Moderate	Moderate	Moderate	Moderate	Yes	Never Smoker				1-2 times per week	8	Often	Often	Often	Very often	Often	Very often	Sometimes	Sometimes	None of the above
60	22	Health Sciences	Second	Single	70	158	12	35	6	Moderate (>1 pad soaked in 3 hours)	No	No	Small harmless masses in uterus (uterine fibroids)	None of the above	Moderate	Moderate	Mild	Moderate	Mild	Mild	Mild	Not all all	Moderate	Not all all	Not all all	Moderate	Moderate	Mild	Mild	Not at all	Mild	Mild	Mild	Yes	Current Smoker	Electronic cigarettes/vape/IQOS			Occasionally	6	Often	Often	Very often	Rarely	Sometimes	Rarely	Frequently	Occasionally	None of the above
61	21	Medicine	First	Single	43	154	14	30	5	Moderate (>1 pad soaked in 3 hours)	No	No	None of the below	None of the above	Moderate	Severe	Severe	Moderate	Not all all	Not all all	Moderate	Mild	Severe	Not all all	Severe	Severe	Severe	Severe	Mild	Mild	Mild	Moderate	Moderate	No	Never Smoker				I do not exercise	5	Sometimes	Sometimes	Sometimes	Sometimes	Sometimes	Sometimes	Frequently	Occasionally	None of the above
62	20	Health Sciences	Third	Single	51	160	14	30	7	Moderate (>1 pad soaked in 3 hours)	No	No	None of the below	None of the above	Mild	Not all all	Not all all	Mild	Not all all	Not all all	Not all all	Not all all	Mild	Not all all	Not all all	Not all all	Not all all	Not all all	Not at all	Not at all	Not at all	Not at all	Not at all	No	Never Smoker				1-2 times per week	8	Rarely	Rarely	Very rarely	Very rarely	Very rarely	Very rarely	Occasionally	Occasionally	None of the above
63	23	Medicine	Fifth	Single	58	158	12	27	6	Moderate (>1 pad soaked in 3 hours)	No	No	None of the below	None of the above	Mild	Moderate	Not all all	Mild	Mild	Mild	Mild	Mild	Mild	Mild	Mild	Mild	Mild	Moderate	Moderate	Mild	Moderate	Moderate	Mild	No	Never Smoker				1-2 times per week	7	Often	Very often	Rarely	Often	Sometimes	Rarely	Rarely/Never	Sometimes	I was displaced from my home
64	19	Medicine	Second	Single	61	157	10	29	5	Moderate (>1 pad soaked in 3 hours)	No	No	None of the below	None of the above	Severe	Severe	Moderate	Severe	Moderate	Moderate	Moderate	Moderate	Moderate	Severe	Not all all	Severe	Severe	Mild	Moderate	Moderate	Severe	Severe	Severe	No	Never Smoker				I do not exercise	7	Very often	Very often	Often	Rarely	Very often	Often	Rarely/Never	Frequently	I was displaced from my home, My workplace or a family member’s workplace was damaged or destroyed
65	18	Sciences	First	Single	56	165	15	24	8	Moderate (>1 pad soaked in 3 hours)	No	No	None of the below	None of the above	Mild	Moderate	Severe	Mild	Mild	Severe	Severe	Moderate	Severe	Severe	Not all all	Mild	Moderate	Moderate	Moderate	Mild	Mild	Moderate	Moderate	Yes	Never Smoker				I do not exercise	9	Sometimes	Sometimes	Often	Very rarely	Sometimes	Often	Sometimes	Occasionally	None of the above
66	21	Business Administration	Third	Single	50	163	14	25	5	Light (<1 pad soaked in 3 hours)	No	No	Polycystic ovary syndrome (PCOS)	Hormonal therapies (e.g., birth control pills)	Severe	Severe	Severe	Moderate	Moderate	Moderate	Moderate	Moderate	Severe	Moderate	Severe	Severe	Severe	Moderate	Moderate	Moderate	Severe	Moderate	Moderate	No	Never Smoker				I do not exercise	5	Often	Often	Often	Often	Often	Often	Frequently	Frequently	None of the above
67	20	Health Sciences	Third	Single	46	167	13	37	7	Light (<1 pad soaked in 3 hours)	No	No	None of the below	None of the above	Severe	Moderate	Severe	Severe	Moderate	Severe	Severe	Moderate	Severe	Severe	Not all all	Severe	Moderate	Severe	Moderate	Mild	Severe	Severe	Moderate	No	Never Smoker				Occasionally	8	Often	Very often	Very often	Often	Often	Very often	Occasionally	Sometimes	None of the above
68	23	Pharmacy	PharmD	Single	53	159	12	30	5	Light (<1 pad soaked in 3 hours)	No	No	None of the below	None of the above	Mild	Mild	Mild	Moderate	Moderate	Mild	Moderate	Moderate	Moderate	Severe	Mild	Severe	Moderate	Moderate	Mild	Mild	Mild	Mild	Mild	No	Never Smoker				Occasionally	5	Rarely	Very rarely	Sometimes	Very rarely	Very rarely	Very rarely	Frequently	Frequently	None of the above
69	25	Health Sciences	Master’s/MBA	Married	70	166	13	31	5	Moderate (>1 pad soaked in 3 hours)	No	Yes	None of the below	None of the above	Moderate	Moderate	Severe	Mild	Not all all	Not all all	Mild	Not all all	Moderate	Severe	Not all all	Not all all	Not all all	Moderate	Moderate	Mild	Mild	Mild	Mild	No	Never Smoker				I do not exercise	7	Sometimes	Rarely	Sometimes	Very rarely	Rarely	Rarely	Sometimes	Occasionally	I was displaced from my home, My home was damaged or destroyed, My workplace or a family member’s workplace was damaged or destroyed
70	19	Engineering & Architecture	First	Single	55	168	13	27	3	Light (<1 pad soaked in 3 hours)	No	No	Thyroid disorders	None of the above	Mild	Moderate	Mild	Mild	Mild	Moderate	Mild	Not all all	Not all all	Not all all	Mild	Moderate	Mild	Mild	Moderate	Moderate	Moderate	Moderate	Severe	Yes	Current Smoker	Electronic cigarettes/vape/IQOS			3-4 times per week	7	Sometimes	Often	Sometimes	Often	Sometimes	Often	Occasionally	Sometimes	I lost or had a family member injured
71	24	Pharmacy	Fourth	Single			12	30	6	Moderate (>1 pad soaked in 3 hours)	No	No	None of the below	None of the above	Moderate	Moderate	Moderate	Moderate	Moderate	Moderate	Moderate	Moderate	Moderate	Moderate	Moderate	Moderate	Moderate	Moderate	Moderate	Moderate	Moderate	Moderate	Moderate	No	Never Smoker				3-4 times per week	6	Very rarely	Very rarely	Very rarely	Very rarely	Very rarely	Very rarely	Sometimes	Sometimes	None of the above
72	32	Agricultural & Food Sciences	PhD/DBA	Married	80	173	9	24	5	Moderate (>1 pad soaked in 3 hours)	Yes	No	None of the below	None of the above	Moderate	Severe	Severe	Severe	Moderate	Moderate	Moderate	Moderate	Severe	Moderate	Severe	Mild	Moderate	Moderate	Moderate	Moderate	Moderate	Moderate	Moderate	Yes	Current Smoker	Hookah (nargila)		2	3-4 times per week	8	Often	Often	Very often	Sometimes	Sometimes	Very often	Sometimes	Frequently	I experienced financial difficulties due to the war
73	20	journalism	Third	Single	52	159	12	19	5	Moderate (>1 pad soaked in 3 hours)	No	No	None of the below	None of the above	Moderate	Mild	Moderate	Mild	Moderate	Mild	Mild	Mild	Moderate	Moderate	Mild	Moderate	Mild	Moderate	Moderate	Moderate	Moderate	Moderate	Moderate	No	Never Smoker				Occasionally	7	Very often	Sometimes	Rarely	Rarely	Rarely	Rarely	Sometimes	Occasionally	None of the above
74	22	Public health	Fourth	Single	73	170	12	28	7	Moderate (>1 pad soaked in 3 hours)	No	No	None of the below	None of the above	Moderate	Moderate	Mild	Mild	Mild	Mild	Mild	Mild	Moderate	Mild	Mild	Mild	Mild	Severe	Not at all	Not at all	Not at all	Not at all	Not at all	No	Never Smoker				Occasionally	8	Sometimes	Sometimes	Sometimes	Sometimes	Sometimes	Sometimes	Sometimes	Frequently	None of the above
75	19	Medicine	Second	Single	60	170	13	28	5	Moderate (>1 pad soaked in 3 hours)	No	No	None of the below	None of the above	Moderate	Mild	Moderate	Mild	Mild	Mild	Moderate	Moderate	Severe	Moderate	Mild	Severe	Moderate	Moderate	Moderate	Not at all	Not at all	Mild	Mild	Yes	Never Smoker				3-4 times per week	7	Rarely	Rarely	Sometimes	Often	Very rarely	Very rarely	Sometimes	Rarely/Never	None of the above
76	25	Business Administration	Third	Single	63	156	10	28	4	Moderate (>1 pad soaked in 3 hours)	No	No	Tissue grows outside the uterus (endometriosis)	Hormonal therapies (e.g., birth control pills)	Severe	Mild	Moderate	Moderate	Not all all	Not all all	Mild	Not all all	Mild	Severe	Mild	Mild	Not all all	Severe	Not at all	Not at all	Mild	Not at all	Not at all	Yes	Current Smoker	Electronic cigarettes/vape/IQOS			I do not exercise	8	Rarely	Rarely	Rarely	Rarely	Rarely	Rarely	Occasionally	Frequently	None of the above
77	28	Sciences	Master’s/MBA	Single	66	155	12	29	7	Light (<1 pad soaked in 3 hours)	No	No	None of the below	None of the above	Mild	Moderate	Severe	Moderate	Mild	Moderate	Mild	Not all all	Mild	Moderate	Not all all	Mild	Moderate	Mild	Not at all	Mild	Mild	Mild	Mild	No	Never Smoker				Occasionally	8	Rarely	Rarely	Sometimes	Rarely	Very rarely	Rarely	Frequently	Frequently	I was displaced from my home
78	20	Sciences	First	Single	52	165	12	28	5	Light (<1 pad soaked in 3 hours)	No	No	None of the below	None of the above	Moderate	Mild	Moderate	Moderate	Moderate	Moderate	Moderate	Mild	Moderate	Mild	Mild	Moderate	Not all all	Moderate	Mild	Mild	Moderate	Mild	Mild	Yes	Current Smoker	Hookah (nargila)		2	Occasionally	6	Often	Often	Often	Often	Sometimes	Very often	Occasionally	Frequently	I was displaced from my home, I experienced financial difficulties due to the war
79	25	Pharmacy	PharmD	Single	90	148	10	30	7	Moderate (>1 pad soaked in 3 hours)	No	No	Polycystic ovary syndrome (PCOS)	None of the above	Moderate	Mild	Severe	Severe	Mild	Not all all	Not all all	Not all all	Mild	Moderate	Not all all	Not all all	Severe	Not all all	Moderate	Not at all	Mild	Not at all	Mild	No	Current Smoker	Hookah (nargila)		1	I do not exercise	7	Very rarely	Very rarely	Very rarely	Very rarely	Sometimes	Rarely	Rarely/Never	Occasionally	I was displaced from my home
80	17	Education	Freshman	Single	45	155	13	30	6	Light (<1 pad soaked in 3 hours)	No	No	None of the below	None of the above	Mild	Moderate	Moderate	Moderate	Moderate	Mild	Moderate	Mild	Moderate	Mild	Not all all	Mild	Mild	Mild	Moderate	Not at all	Not at all	Moderate	Mild	No	Never Smoker				Daily	9	Rarely	Very often	Often	Rarely	Often	Very often	Sometimes	Sometimes	None of the above
81	22	Health Sciences	Master’s/MBA	Single	62	168	12	30	6	Moderate (>1 pad soaked in 3 hours)	No	No	None of the below	None of the above	Severe	Severe	Moderate	Severe	Severe	Severe	Severe	Mild	Severe	Moderate	Mild	Severe	Severe	Moderate	Mild	Mild	Mild	Moderate	Moderate	Yes	Never Smoker				Occasionally	8	Sometimes	Sometimes	Rarely	Rarely	Rarely	Rarely	Frequently	Frequently	I was displaced from my home
82	19	Medicine	Second	Single			12	40	10	Moderate (>1 pad soaked in 3 hours)	No	No	Do not have a period for 3 months or more (amenorrhea)	None of the above	Moderate	Not all all	Not all all	Moderate	Moderate	Moderate	Moderate	Not all all	Moderate	Moderate	Not all all	Not all all	Not all all	Moderate	Moderate	Not at all	Not at all	Not at all	Moderate	No	Never Smoker				I do not exercise	7	Rarely	Rarely	Very rarely	Rarely	Sometimes	Rarely	Sometimes	Sometimes	None of the above
83	29	Language & Translation	Master’s/MBA	Single	85	167	11	29	5	Moderate (>1 pad soaked in 3 hours)	No	No	Polycystic ovary syndrome (PCOS)	None of the above	Moderate	Moderate	Moderate	Severe	Moderate	Moderate	Moderate	Not all all	Mild	Mild	Moderate	Moderate	Moderate	Mild	Mild	Mild	Moderate	Moderate	Moderate	Yes	Never Smoker				I do not exercise	6	Very rarely	Rarely	Rarely	Rarely	Rarely	Rarely	Frequently	Occasionally	None of the above
84	24	Pharmacy	PharmD	Single	60	165	13	28	6	Light (<1 pad soaked in 3 hours)	No	No	None of the below	None of the above	Moderate	Moderate	Severe	Severe	Mild	Mild	Mild	Moderate	Moderate	Mild	Not all all	Not all all	Not all all	Mild	Moderate	Not at all	Not at all	Severe	Moderate	Yes	Never Smoker				I do not exercise	8	Rarely	Sometimes	Often	Very rarely	Often	Very rarely	Sometimes	Rarely/Never	I was displaced from my home, I experienced financial difficulties due to the war
85	23	Technology	PhD/DBA	Single	51	157	14	29	7	Moderate (>1 pad soaked in 3 hours)	Yes	No	None of the below	None of the above	Moderate	Moderate	Severe	Severe	Severe	Severe	Severe	Mild	Severe	Severe	Not all all	Mild	Not all all	Severe	Moderate	Not at all	Not at all	Mild	Moderate	Yes	Never Smoker				I do not exercise	10	Very rarely	Rarely	Sometimes	Very rarely	Rarely	Rarely	Occasionally	Occasionally	None of the above
86	33	Business Administration	Third	Single	55	164	11	25	5	Moderate (>1 pad soaked in 3 hours)	No	No	None of the below	None of the above	Not all all	Not all all	Moderate	Mild	Moderate	Moderate	Moderate	Moderate	Mild	Mild	Not all all	Severe	Moderate	Moderate	Mild	Mild	Mild	Mild	Mild	No	Ex-smoker				I do not exercise	8	Sometimes	Often	Very often	Very rarely	Often	Rarely	Frequently	Occasionally	None of the above
87	25	Health Sciences	Third	Single	43	156	13	30	7	Moderate (>1 pad soaked in 3 hours)	No	No	None of the below	None of the above	Moderate	Moderate	Moderate	Moderate	Moderate	Moderate	Moderate	Not all all	Moderate	Moderate	Not all all	Not all all	Not all all	Severe	Not at all	Not at all	Not at all	Not at all	Not at all	No	Current Smoker	Hookah (nargila)		2	5-6 times per week	8	Very rarely	Very rarely	Very rarely	Very rarely	Very rarely	Very rarely	Sometimes	Sometimes	None of the above
88	20	Health Sciences	Third	Single	56	162	12	23	5	Moderate (>1 pad soaked in 3 hours)	Yes	No	None of the below	None of the above	Severe	Moderate	Severe	Moderate	Mild	Not all all	Moderate	Not all all	Moderate	Severe	Not all all	Severe	Mild	Severe	Moderate	Not at all	Not at all	Not at all	Not at all	Yes	Current Smoker	Hookah (nargila)		2	I do not exercise	9	Often	Very often	Sometimes	Very rarely	Often	Rarely	Sometimes	Frequently	None of the above
89	23	Dentistry	Fourth	Single	60	160	11	29	7	Moderate (>1 pad soaked in 3 hours)	No	No	Polycystic ovary syndrome (PCOS)	Hormonal therapies (e.g., birth control pills)	Mild	Not all all	Moderate	Moderate	Severe	Severe	Moderate	Not all all	Severe	Moderate	Not all all	Mild	Mild	Moderate	Moderate	Not at all	Mild	Mild	Severe	No	Never Smoker				I do not exercise	10	Very rarely	Sometimes	Sometimes	Very rarely	Rarely	Very rarely	Rarely/Never	Frequently	I was displaced from my home, My home was damaged or destroyed
90	24	Law & Political Sciences	Fourth	Single	60	160	10	29	5	Heavy (>1 pad soaked every 2 hours)	No	No	None of the below	None of the above	Mild	Moderate	Mild	Moderate	Moderate	Mild	Mild	Moderate	Severe	Severe	Mild	Moderate	Severe	Severe	Severe	Mild	Mild	Moderate	Mild	Yes	Never Smoker				3-4 times per week	8	Often	Often	Sometimes	Very often	Often	Very rarely	Occasionally	Occasionally	I was displaced from my home
91	21	Engineering & Architecture	Third	Single	55	165	13	30	4	Moderate (>1 pad soaked in 3 hours)	No	No	None of the below	None of the above	Mild	Mild	Mild	Severe	Severe	Severe	Severe	Severe	Severe	Moderate	Not all all	Moderate	Severe	Severe	Moderate	Moderate	Moderate	Moderate	Moderate	No	Current Smoker	Hookah (nargila)		1	I do not exercise	8	Very rarely	Very rarely	Very rarely	Very rarely	Very rarely	Very rarely	Sometimes	Sometimes	None of the above
92	20	Health Sciences	Master’s/MBA	Single	52	167	13	30	7	Light (<1 pad soaked in 3 hours)	No	No	None of the below	None of the above	Mild	Mild	Not all all	Mild	Not all all	Mild	Not all all	Not all all	Mild	Moderate	Not all all	Not all all	Moderate	Moderate	Mild	Mild	Mild	Mild	Mild	No	Never Smoker				I do not exercise	9	Very rarely	Often	Very rarely	Sometimes	Rarely	Rarely	Rarely/Never	Sometimes	None of the above
93	19	Engineering & Architecture	Second	Single	55	155	12	25	5	Light (<1 pad soaked in 3 hours)	No	No	None of the below	None of the above	Not all all	Not all all	Not all all	Not all all	Not all all	Not all all	Not all all	Not all all	Moderate	Mild	Not all all	Moderate	Not all all	Moderate	Not at all	Not at all	Not at all	Not at all	Not at all	No	Never Smoker				3-4 times per week	7	Rarely	Often	Sometimes	Often	Very often	Often	Sometimes	Frequently	None of the above
94	24	Tourism and Hospitality Management	First	Single	59	163	15	28	5	Heavy (>1 pad soaked every 2 hours)	No	No	None of the below	None of the above	Moderate	Moderate	Mild	Moderate	Moderate	Moderate	Mild	Moderate	Moderate	Severe	Moderate	Moderate	Moderate	Moderate	Moderate	Mild	Moderate	Mild	Moderate	Yes	Current Smoker	Hookah (nargila)		2	Occasionally	7	Often	Very often	Very often	Sometimes	Often	Very often	Sometimes	Occasionally	I experienced financial difficulties due to the war
95	43	Health Sciences	Master’s/MBA	Married	60	161	14	28	7	Light (<1 pad soaked in 3 hours)	No	No	None of the below	None of the above	Moderate	Mild	Not all all	Moderate	Moderate	Moderate	Not all all	Not all all	Moderate	Severe	Mild	Not all all	Not all all	Moderate	Not at all	Not at all	Not at all	Mild	Mild	No	Ex-smoker				Occasionally	7	Very rarely	Very rarely	Very rarely	Very rarely	Very rarely	Very rarely	Sometimes	Sometimes	My workplace or a family member’s workplace was damaged or destroyed
96	19	Business Administration	Second	Single	45	157	10	27	7	Heavy (>1 pad soaked every 2 hours)	No	No	None of the below	None of the above	Moderate	Moderate	Moderate	Moderate	Mild	Mild	Moderate	Mild	Mild	Moderate	Moderate	Moderate	Mild	Mild	Mild	Moderate	Severe	Moderate	Mild	Yes	Never Smoker				1-2 times per week	8	Rarely	Rarely	Sometimes	Rarely	Very rarely	Very rarely	Occasionally	Rarely/Never	None of the above
97	21	Health Sciences	Third	Single	76	162	11	30	5	Light (<1 pad soaked in 3 hours)	No	No	Polycystic ovary syndrome (PCOS)	None of the above	Not all all	Not all all	Not all all	Not all all	Not all all	Not all all	Not all all	Not all all	Mild	Moderate	Not all all	Not all all	Mild	Mild	Not at all	Not at all	Not at all	Not at all	Not at all	No	Current Smoker	Hookah (nargila)		1	I do not exercise	8	Rarely	Very rarely	Often	Sometimes	Rarely	Often	Sometimes	Sometimes	None of the above
98	26	Sociology	Third	Single	65	162	13	25	4	Heavy (>1 pad soaked every 2 hours)	No	No	Diagnosed mental health conditions (e.g., depression, anxiety)	Medication for anxiety, depression, or another mental health condition	Moderate	Moderate	Moderate	Moderate	Moderate	Moderate	Moderate	Moderate	Moderate	Moderate	Moderate	Moderate	Moderate	Moderate	Mild	Mild	Moderate	Moderate	Moderate	Yes	Current Smoker	Hookah (nargila)		1	3-4 times per week	7	Very rarely	Very rarely	Rarely	Rarely	Rarely	Very rarely	Occasionally	Sometimes	I was displaced from my home
99	20	nursing	Third	Single	89	155	13	28	5	Moderate (>1 pad soaked in 3 hours)	No	No	Thyroid disorders	None of the above	Severe	Severe	Severe	Moderate	Severe	Severe	Severe	Severe	Severe	Moderate	Mild	Moderate	Severe	Severe	Severe	Moderate	Severe	Moderate	Severe	Yes	Never Smoker				Occasionally	7	Often	Sometimes	Very rarely	Rarely	Sometimes	Often	Frequently	Occasionally	I was displaced from my home
100	25	Law & Political Sciences	Master’s/MBA	Single	63	167	12	25	5	Light (<1 pad soaked in 3 hours)	Yes	No	None of the below	None of the above	Moderate	Not all all	Not all all	Not all all	Not all all	Not all all	Not all all	Not all all	Not all all	Not all all	Not all all	Mild	Not all all	Moderate	Not at all	Not at all	Not at all	Not at all	Not at all	No	Never Smoker				Occasionally	8	Very rarely	Very rarely	Very rarely	Very rarely	Very rarely	Rarely	Sometimes	Rarely/Never	None of the above
101	22	Medicine	Fifth	Single	60	160	12	27	4	Light (<1 pad soaked in 3 hours)	No	No	None of the below	None of the above	Moderate	Moderate	Moderate	Mild	Mild	Moderate	Moderate	Mild	Moderate	Severe	Not all all	Not all all	Not all all	Moderate	Not at all	Not at all	Mild	Not at all	Moderate	No	Never Smoker				I do not exercise	8	Rarely	Sometimes	Rarely	Rarely	Rarely	Rarely	Rarely/Never	Frequently	None of the above
102	27	Hairdresser	Third	Single	64	159	14	28	5	Moderate (>1 pad soaked in 3 hours)	No	No	None of the below	None of the above	Moderate	Moderate	Severe	Mild	Severe	Severe	Moderate	Moderate	Moderate	Severe	Not all all	Moderate	Severe	Moderate	Not at all	Not at all	Not at all	Not at all	Mild	Yes	Never Smoker				Occasionally	8	Very often	Often	Often	Sometimes	Very rarely	Sometimes	Frequently	Sometimes	None of the above
103	24	Nursing	Fourth	Single	61	163	12	33	5	Moderate (>1 pad soaked in 3 hours)	Yes	No	Do not have a period for 3 months or more (amenorrhea)	None of the above	Not all all	Moderate	Moderate	Not all all	Moderate	Moderate	Moderate	Moderate	Mild	Mild	Moderate	Not all all	Moderate	Moderate	Not at all	Not at all	Not at all	Moderate	Not at all	Yes	Never Smoker				Occasionally	8	Rarely	Very rarely	Sometimes	Sometimes	Very rarely	Very rarely	Sometimes	Sometimes	None of the above
104	22	Health Sciences	Master’s/MBA	Single	48	157	13	28	5	Moderate (>1 pad soaked in 3 hours)	No	No	None of the below	None of the above	Not all all	Mild	Not all all	Mild	Not all all	Not all all	Not all all	Not all all	Not all all	Mild	Not all all	Mild	Not all all	Mild	Not at all	Not at all	Not at all	Not at all	Not at all	No	Never Smoker				3-4 times per week	7	Very rarely	Very rarely	Very rarely	Very rarely	Very rarely	Very rarely	Rarely/Never	Sometimes	None of the above
105	18	Health Sciences	First	Single	53	170	12	26	7	Heavy (>1 pad soaked every 2 hours)	No	No	None of the below	None of the above	Moderate	Moderate	Severe	Moderate	Severe	Severe	Moderate	Not all all	Severe	Moderate	Not all all	Moderate	Mild	Moderate	Moderate	Moderate	Moderate	Moderate	Moderate	No	Never Smoker				I do not exercise	7	Very often	Very often	Very often	Very often	Often	Very often	Sometimes	Frequently	I was displaced from my home, I experienced financial difficulties due to the war
106	21	Sciences	Third	Single	74	150	11	27	4	Moderate (>1 pad soaked in 3 hours)	Yes	No	None of the below	None of the above	Moderate	Not all all	Severe	Severe	Moderate	Moderate	Moderate	Moderate	Severe	Moderate	Moderate	Moderate	Mild	Moderate	Severe	Not at all	Moderate	Moderate	Not at all	Yes	Never Smoker				5-6 times per week	6	Often	Often	Often	Sometimes	Sometimes	Sometimes	Rarely/Never	Sometimes	I experienced financial difficulties due to the war
107	21	Business Administration	Fourth	Single	58	159	13	20	5	Moderate (>1 pad soaked in 3 hours)	No	No	Polycystic ovary syndrome (PCOS)	Hormonal therapies (e.g., birth control pills)	Not all all	Not all all	Moderate	Moderate	Moderate	Moderate	Moderate	Moderate	Moderate	Moderate	Not all all	Not all all	Moderate	Not all all	Not at all	Not at all	Not at all	Moderate	Moderate	No	Current Smoker	Hookah (nargila)		1	Occasionally	7	Often	Often	Often	Often	Often	Often	Frequently	Frequently	I was displaced from my home, I lost or had a family member injured
108	25	Pharmacy	Master’s/MBA	Single	65	170	13	28	5	Moderate (>1 pad soaked in 3 hours)	No	No	None of the below	None of the above	Not all all	Not all all	Moderate	Not all all	Not all all	Not all all	Mild	Not all all	Mild	Not all all	Not all all	Moderate	Mild	Mild	Not at all	Not at all	Not at all	Not at all	Not at all	No	Never Smoker				Occasionally	8	Rarely	Often	Sometimes	Sometimes	Very rarely	Very often	Frequently	Sometimes	None of the above
109	40	محاسبة	Fourth	Married	54	165	16	21	3	Moderate (>1 pad soaked in 3 hours)	Yes	No	Diagnosed mental health conditions (e.g., depression, anxiety)	Hormonal therapies (e.g., birth control pills)	Severe	Moderate	Mild	Severe	Moderate	Severe	Severe	Not all all	Severe	Moderate	Moderate	Severe	Severe	Severe	Not at all	Not at all	Not at all	Moderate	Moderate	No	Current Smoker	Hookah (nargila)		1	Occasionally	7	Very often	Very often	Rarely	Rarely	Very often	Rarely	Occasionally	Occasionally	None of the above
110	20	Sciences	Third	Single	67	179	13	28	4	Moderate (>1 pad soaked in 3 hours)	No	No	None of the below	None of the above	Moderate	Not all all	Moderate	Moderate	Moderate	Moderate	Moderate	Moderate	Moderate	Moderate	Not all all	Mild	Moderate	Moderate	Moderate	Mild	Moderate	Moderate	Mild	Yes	Never Smoker				I do not exercise	7	Often	Often	Very often	Often	Often	Very often	Rarely/Never	Sometimes	I experienced financial difficulties due to the war
111	22	Engineering & Architecture	Master’s/MBA	Single	55	163	13	29	6	Moderate (>1 pad soaked in 3 hours)	No	No	None of the below	None of the above	Severe	Severe	Severe	Moderate	Moderate	Moderate	Severe	Moderate	Severe	Severe	Moderate	Severe	Moderate	Severe	Severe	Mild	Severe	Moderate	Severe	No	Never Smoker				Occasionally	10	Rarely	Rarely	Rarely	Sometimes	Sometimes	Rarely	Frequently	Sometimes	None of the above
112	24	Biomedical science	PharmD	Married	80	170	14	28	5	Moderate (>1 pad soaked in 3 hours)	No	Yes	None of the below	None of the above	Moderate	Mild	Severe	Moderate	Mild	Mild	Mild	Mild	Mild	Moderate	Not all all	Moderate	Moderate	Severe	Mild	Not at all	Not at all	Mild	Mild	No	Never Smoker				Occasionally	7	Very rarely	Very rarely	Sometimes	Rarely	Sometimes	Very rarely	Sometimes	Sometimes	None of the above
113	26	Business Administration	First	Single	50	167	13	28	5	Heavy (>1 pad soaked every 2 hours)	No	No	None of the below	None of the above	Moderate	Mild	Severe	Mild	Not all all	Severe	Severe	Not all all	Severe	Severe	Moderate	Severe	Not all all	Moderate	Moderate	Severe	Moderate	Severe	Severe	Yes	Never Smoker				1-2 times per week	7	Rarely	Sometimes	Very often	Rarely	Very often	Rarely	Frequently	Sometimes	I experienced financial difficulties due to the war
114	26	Engineering & Architecture	Master’s/MBA	Single	55	164	14	21	4	Moderate (>1 pad soaked in 3 hours)	No	No	Diagnosed mental health conditions (e.g., depression, anxiety)	None of the above	Severe	Severe	Severe	Severe	Severe	Severe	Moderate	Severe	Severe	Severe	Severe	Severe	Severe	Severe	Severe	Severe	Severe	Severe	Severe	No	Current Smoker	Electronic cigarettes/vape/IQOS			1-2 times per week	5	Rarely	Sometimes	Rarely	Rarely	Very rarely	Sometimes	Frequently	Frequently	I experienced financial difficulties due to the war
115	21	Pharmacy	Fourth	Single	58	174	14	30	7	Moderate (>1 pad soaked in 3 hours)	Yes	No	None of the below	None of the above	Severe	Mild	Moderate	Moderate	Moderate	Severe	Severe	Mild	Mild	Moderate	Not all all	Not all all	Severe	Severe	Moderate	Moderate	Severe	Moderate	Severe	Yes	Never Smoker				Occasionally	7	Often	Often	Often	Very often	Rarely	Very often	Occasionally	Occasionally	I was displaced from my home
116	22	Sciences	Master’s/MBA	Single	49	156	11	36	8	Moderate (>1 pad soaked in 3 hours)	No	No	Polycystic ovary syndrome (PCOS)	None of the above	Moderate	Severe	Mild	Severe	Severe	Moderate	Severe	Moderate	Severe	Mild	Not all all	Mild	Mild	Moderate	Mild	Not at all	Moderate	Severe	Moderate	No	Never Smoker				Occasionally	10	Very rarely	Very rarely	Often	Very rarely	Very rarely	Rarely	Rarely/Never	Occasionally	None of the above
117	28	Medicine	Sixth	Single	62	169	12	29	10	Heavy (>1 pad soaked every 2 hours)	No	No	None of the below	None of the above	Moderate	Moderate	Moderate	Moderate	Moderate	Moderate	Moderate	Mild	Mild	Severe	Not all all	Mild	Mild	Moderate	Mild	Moderate	Moderate	Mild	Moderate	Yes	Current Smoker	Hookah (nargila)		1	Occasionally	6	Very rarely	Very rarely	Very rarely	Very rarely	Very rarely	Very rarely	Sometimes	Occasionally	I was displaced from my home, I experienced financial difficulties due to the war
118	23	Pharmacy	Fifth	Single	55	165	14	35	9	Moderate (>1 pad soaked in 3 hours)	Yes	No	Polycystic ovary syndrome (PCOS)	None of the above	Severe	Severe	Severe	Severe	Moderate	Moderate	Moderate	Moderate	Severe	Severe	Moderate	Moderate	Severe	Severe	Severe	Moderate	Severe	Moderate	Moderate	No	Current Smoker	Hookah (nargila)		2	3-4 times per week	7	Very often	Often	Very often	Sometimes	Often	Often	Frequently	Occasionally	None of the above
119	23	Pharmacy	Fifth	Single	70	168	16	32	7	Moderate (>1 pad soaked in 3 hours)	No	No	Small harmless masses in uterus (uterine fibroids)	None of the above	Moderate	Moderate	Severe	Mild	Severe	Severe	Severe	Moderate	Severe	Severe	Not all all	Severe	Moderate	Moderate	Mild	Not at all	Not at all	Not at all	Not at all	Yes	Never Smoker				Occasionally	7	Rarely	Sometimes	Very rarely	Rarely	Very rarely	Rarely	Rarely/Never	Sometimes	None of the above
120	23	Pharmacy	Fifth	Single	46	155	12	31	7	Moderate (>1 pad soaked in 3 hours)	No	No	None of the below	None of the above	Mild	Mild	Not all all	Moderate	Moderate	Moderate	Moderate	Moderate	Moderate	Mild	Mild	Not all all	Not all all	Moderate	Mild	Not at all	Not at all	Mild	Mild	No	Never Smoker				I do not exercise	10	Very rarely	Sometimes	Sometimes	Very rarely	Sometimes	Very rarely	Frequently	Occasionally	None of the above
121	22	Pharmacy	Fifth	Single	59	167	13	32	5	Heavy (>1 pad soaked every 2 hours)	No	No	None of the below	None of the above	Moderate	Moderate	Moderate	Moderate	Moderate	Moderate	Moderate	Moderate	Moderate	Moderate	Moderate	Moderate	Moderate	Moderate	Moderate	Moderate	Moderate	Moderate	Moderate	Yes	Never Smoker				I do not exercise	12	Sometimes	Sometimes	Sometimes	Sometimes	Sometimes	Sometimes	Rarely/Never	Frequently	I was displaced from my home, I experienced financial difficulties due to the war, I lost or had a family member injured
122	17	Pharmacy	Freshman	Single	78	150	11	19	5	Moderate (>1 pad soaked in 3 hours)	No	No	None of the below	None of the above	Severe	Severe	Severe	Severe	Severe	Severe	Severe	Severe	Severe	Severe	Moderate	Moderate	Severe	Severe	Severe	Severe	Severe	Mild	Mild	Yes	Current Smoker	Hookah (nargila)		3	I do not exercise	8	Often	Rarely	Sometimes	Often	Very rarely	Very rarely	Frequently	Occasionally	None of the above
123	23	Pharmacy	Fifth	Single	62	164	12	24	7	Moderate (>1 pad soaked in 3 hours)	No	No	Thyroid disorders	None of the above	Mild	Moderate	Severe	Mild	Moderate	Moderate	Severe	Moderate	Moderate	Moderate	Moderate	Mild	Mild	Severe	Moderate	Moderate	Moderate	Moderate	Moderate	Yes	Current Smoker	Hookah (nargila)		1	3-4 times per week	7	Rarely	Rarely	Sometimes	Sometimes	Sometimes	Rarely	Frequently	Sometimes	None of the above
124	19	Agricultural & Food Sciences	First	Single	70	175	10	28	8	Moderate (>1 pad soaked in 3 hours)	Yes	No	Polycystic ovary syndrome (PCOS)	Hormonal therapies (e.g., birth control pills)	Moderate	Moderate	Mild	Severe	Severe	Severe	Moderate	Moderate	Moderate	Severe	Mild	Severe	Moderate	Moderate	Moderate	Moderate	Moderate	Moderate	Moderate	Yes	Current Smoker	Electronic cigarettes/vape/IQOS			3-4 times per week	5	Sometimes	Often	Very often	Very often	Sometimes	Often	Occasionally	Sometimes	I was displaced from my home
125	25	Human Sciences	Fourth	Married	57	162	12	28	6	Moderate (>1 pad soaked in 3 hours)	Yes	Yes	Other gynecological (women-related) condition	None of the above	Mild	Mild	Mild	Moderate	Moderate	Moderate	Moderate	Not all all	Mild	Severe	Not all all	Mild	Mild	Severe	Not at all	Not at all	Mild	Mild	Mild	Yes	Never Smoker				Occasionally	5	Very rarely	Rarely	Often	Sometimes	Sometimes	Sometimes	Sometimes	Frequently	None of the above
126	17	Medicine	First	Single	48	154	12	32	7	Moderate (>1 pad soaked in 3 hours)	No	No	None of the below	None of the above	Severe	Moderate	Severe	Severe	Severe	Severe	Moderate	Severe	Severe	Mild	Mild	Severe	Moderate	Severe	Severe	Mild	Moderate	Severe	Severe	Yes	Never Smoker				1-2 times per week	6	Rarely	Sometimes	Very often	Sometimes	Very rarely	Rarely	Occasionally	Rarely/Never	I experienced financial difficulties due to the war, I lost or had a family member injured, My workplace or a family member’s workplace was damaged or destroyed
127	22	Sciences	Third	Single	60	169	12	30	7	Light (<1 pad soaked in 3 hours)	No	No	None of the below	None of the above	Mild	Moderate	Mild	Mild	Not all all	Not all all	Not all all	Not all all	Not all all	Mild	Not all all	Not all all	Not all all	Mild	Mild	Not at all	Not at all	Not at all	Not at all	No	Never Smoker				Occasionally	5	Sometimes	Very rarely	Very rarely	Very rarely	Very rarely	Rarely	Sometimes	Rarely/Never	None of the above
128	22	Health Sciences	Master’s/MBA	Single	50	146	9	21	5	Moderate (>1 pad soaked in 3 hours)	No	No	None of the below	None of the above	Not all all	Not all all	Not all all	Not all all	Not all all	Not all all	Not all all	Not all all	Mild	Not all all	Not all all	Not all all	Not all all	Mild	Not at all	Not at all	Not at all	Not at all	Not at all	No	Never Smoker				Occasionally	5	Often	Often	Often	Sometimes	Rarely	Often	Sometimes	Rarely/Never	None of the above
129	19	Sciences	First	Single	60	165	12	40	5	Light (<1 pad soaked in 3 hours)	Yes	No	None of the below	None of the above	Moderate	Mild	Severe	Severe	Mild	Moderate	Severe	Moderate	Not all all	Moderate	Not all all	Moderate	Not all all	Moderate	Moderate	Moderate	Moderate	Moderate	Severe	Yes	Never Smoker				I do not exercise	10	Very often	Sometimes	Sometimes	Sometimes	Often	Sometimes	Sometimes	Rarely/Never	I experienced financial difficulties due to the war
130	22	Pharmacy	Third	Single	52	169	15	30	7	Light (<1 pad soaked in 3 hours)	No	No	None of the below	None of the above	Moderate	Moderate	Moderate	Moderate	Moderate	Moderate	Moderate	Not all all	Moderate	Mild	Not all all	Not all all	Mild	Mild	Moderate	Mild	Mild	Moderate	Mild	No	Never Smoker				Occasionally	7	Rarely	Sometimes	Sometimes	Very rarely	Very rarely	Very rarely	Rarely/Never	Sometimes	None of the above
131	23	Health Sciences	Third	Single	64	163	9	30	8	Heavy (>1 pad soaked every 2 hours)	Yes	No	None of the below	Hormonal therapies (e.g., birth control pills)	Moderate	Moderate	Mild	Mild	Mild	Mild	Not all all	Not all all	Mild	Mild	Not all all	Not all all	Not all all	Moderate	Mild	Not at all	Not at all	Not at all	Not at all	No	Current Smoker	Hookah (nargila)		2	3-4 times per week	8	Sometimes	Rarely	Very rarely	Very rarely	Very rarely	Very rarely	Occasionally	Sometimes	I was displaced from my home
132	28	Education	Master’s/MBA	Divorced	64	158	11	22	2	Heavy (>1 pad soaked every 2 hours)	Yes	No	None of the below	None of the above	Severe	Moderate	Moderate	Moderate	Moderate	Severe	Moderate	Mild	Severe	Severe	Moderate	Moderate	Moderate	Severe	Moderate	Mild	Not at all	Not at all	Mild	Yes	Never Smoker				Occasionally	6	Very often	Often	Very often	Often	Sometimes	Sometimes	Occasionally	Occasionally	None of the above
133	20	Pharmacy	Third	Single	52	156	13	30	7	Moderate (>1 pad soaked in 3 hours)	No	No	Polycystic ovary syndrome (PCOS)	Hormonal therapies (e.g., birth control pills)	Moderate	Moderate	Mild	Moderate	Mild	Moderate	Mild	Mild	Moderate	Severe	Not all all	Not all all	Mild	Severe	Mild	Not at all	Mild	Mild	Moderate	Yes	Ex-smoker				Occasionally	8	Rarely	Very rarely	Sometimes	Rarely	Very rarely	Very rarely	Sometimes	Occasionally	I was displaced from my home, I experienced financial difficulties due to the war
134	21	Tourism and Hotels	First	Single	58	168	10	28	4	Moderate (>1 pad soaked in 3 hours)	No	No	None of the below	None of the above	Mild	Severe	Mild	Mild	Moderate	Mild	Mild	Mild	Moderate	Moderate	Mild	Severe	Severe	Mild	Moderate	Mild	Mild	Moderate	Mild	Yes	Current Smoker	Hookah (nargila)		3	Occasionally	10	Sometimes	Often	Rarely	Often	Rarely	Sometimes	Sometimes	Occasionally	None of the above
135	22	Pharmacy	Second	Single	54	159	13	32	7	Moderate (>1 pad soaked in 3 hours)	No	No	None of the below	None of the above	Not all all	Moderate	Mild	Mild	Mild	Mild	Mild	Not all all	Mild	Moderate	Not all all	Not all all	Not all all	Not all all	Not at all	Not at all	Not at all	Not at all	Not at all	Yes	Never Smoker				Occasionally	8	Sometimes	Often	Often	Rarely	Sometimes	Often	Rarely/Never	Occasionally	I was displaced from my home, I experienced financial difficulties due to the war
136	21	Pharmacy	Third	Single	85	170	11	28	5	Moderate (>1 pad soaked in 3 hours)	No	No	None of the below	None of the above	Severe	Mild	Severe	Severe	Mild	Mild	Moderate	Mild	Severe	Severe	Not all all	Not all all	Severe	Severe	Moderate	Moderate	Moderate	Moderate	Moderate	Yes	Never Smoker				1-2 times per week	8	Often	Often	Very often	Very often	Very often	Very often	Occasionally	Occasionally	None of the above
137	20	Pharmacy	Second	Single	90	163	13	28	4	Moderate (>1 pad soaked in 3 hours)	Yes	No	Polycystic ovary syndrome (PCOS)	None of the above	Mild	Moderate	Moderate	Mild	Mild	Mild	Mild	Moderate	Moderate	Severe	Mild	Mild	Severe	Severe	Mild	Not at all	Mild	Moderate	Moderate	No	Never Smoker				3-4 times per week	6	Sometimes	Often	Sometimes	Rarely	Rarely	Sometimes	Rarely/Never	Frequently	None of the above
138	38	Education	Master’s/MBA	Married	84	158	11	34	7	Moderate (>1 pad soaked in 3 hours)	Yes	No	None of the below	None of the above	Severe	Severe	Severe	Severe	Moderate	Moderate	Severe	Severe	Severe	Severe	Severe	Moderate	Severe	Severe	Moderate	Mild	Mild	Moderate	Moderate	No	Current Smoker	Hookah (nargila)		2	I do not exercise	6	Very rarely	Very rarely	Very rarely	Very rarely	Very rarely	Very rarely	Sometimes	Sometimes	I experienced financial difficulties due to the war
139	19	Pharmacy	Second	Single	48	167	14	28	5	Heavy (>1 pad soaked every 2 hours)	No	No	None of the below	None of the above	Moderate	Mild	Mild	Moderate	Severe	Moderate	Severe	Moderate	Moderate	Mild	Not all all	Moderate	Not all all	Moderate	Moderate	Mild	Moderate	Severe	Mild	Yes	Never Smoker				3-4 times per week	8	Rarely	Sometimes	Often	Very rarely	Very rarely	Sometimes	Sometimes	Sometimes	None of the above
140	33	Education	Master’s/MBA	Married	90	165	9	28	6	Light (<1 pad soaked in 3 hours)	No	No	None of the below	None of the above	Mild	Moderate	Mild	Mild	Not all all	Not all all	Mild	Mild	Mild	Mild	Not all all	Not all all	Not all all	Severe	Moderate	Moderate	Moderate	Moderate	Moderate	Yes	Current Smoker	Hookah (nargila)		2	Occasionally	5	Sometimes	Rarely	Rarely	Rarely	Rarely	Rarely	Sometimes	Sometimes	My workplace or a family member’s workplace was damaged or destroyed
141	23	Pharmacy	Fifth	Single	70	155	12	20	5	Light (<1 pad soaked in 3 hours)	No	No	None of the below	None of the above	Mild	Mild	Mild	Mild	Mild	Mild	Mild	Mild	Mild	Mild	Not all all	Not all all	Not all all	Mild	Mild	Mild	Mild	Mild	Mild	No	Never Smoker				I do not exercise	8	Very rarely	Very rarely	Rarely	Rarely	Sometimes	Rarely	Sometimes	Occasionally	None of the above
142	19	Pharmacy	Second	Single	65	163	13	23	6	Moderate (>1 pad soaked in 3 hours)	No	No	Thyroid disorders	None of the above	Moderate	Moderate	Moderate	Severe	Severe	Severe	Severe	Severe	Severe	Severe	Mild	Moderate	Moderate	Severe	Severe	Moderate	Moderate	Severe	Moderate	No	Current Smoker	Electronic cigarettes/vape/IQOS			5-6 times per week	7	Sometimes	Very often	Often	Often	Sometimes	Often	Sometimes	Sometimes	None of the above
143	19	Pharmacy	Second	Single	45	162	11	32	4	Moderate (>1 pad soaked in 3 hours)	No	No	Diagnosed mental health conditions (e.g., depression, anxiety)	Hormonal therapies (e.g., birth control pills), Medication for anxiety, depression, or another mental health condition	Severe	Moderate	Severe	Severe	Moderate	Moderate	Moderate	Moderate	Severe	Severe	Severe	Moderate	Severe	Severe	Moderate	Not at all	Moderate	Moderate	Moderate	Yes	Never Smoker				1-2 times per week	6	Rarely	Rarely	Often	Very rarely	Very rarely	Very rarely	Frequently	Sometimes	I experienced financial difficulties due to the war
144	22	Health Sciences	Fourth	Single	58	151	11	27	7	Moderate (>1 pad soaked in 3 hours)	No	No	None of the below	None of the above	Severe	Mild	Moderate	Mild	Severe	Severe	Severe	Mild	Severe	Moderate	Not all all	Moderate	Moderate	Severe	Severe	Moderate	Moderate	Moderate	Severe	No	Never Smoker				I do not exercise	8	Rarely	Sometimes	Rarely	Very rarely	Very rarely	Very rarely	Rarely/Never	Sometimes	I was displaced from my home, My home was damaged or destroyed, My workplace or a family member’s workplace was damaged or destroyed
145	35	Business Administration	Master’s/MBA	Married	76	162	11	40	8	Moderate (>1 pad soaked in 3 hours)	No	Yes	Thyroid disorders	Hormonal therapies (e.g., birth control pills)	Not all all	Mild	Moderate	Moderate	Moderate	Moderate	Moderate	Mild	Moderate	Moderate	Not all all	Not all all	Not all all	Moderate	Mild	Moderate	Not at all	Mild	Mild	Yes	Never Smoker				Occasionally	8	Very rarely	Very rarely	Rarely	Rarely	Rarely	Very rarely	Sometimes	Sometimes	None of the above
146	19	Medicine	First	Single	56	166	12	28	6	Moderate (>1 pad soaked in 3 hours)	No	No	None of the below	None of the above	Severe	Mild	Moderate	Moderate	Moderate	Moderate	Severe	Moderate	Severe	Moderate	Not all all	Severe	Severe	Severe	Moderate	Moderate	Moderate	Severe	Moderate	No	Never Smoker				Occasionally	6	Very rarely	Often	Sometimes	Rarely	Sometimes	Sometimes	Frequently	Occasionally	I was displaced from my home, My home was damaged or destroyed
147	21	Medicine	Second	Single	70	166	10	25	3	Heavy (>1 pad soaked every 2 hours)	No	No	Polycystic ovary syndrome (PCOS)	None of the above	Severe	Severe	Moderate	Severe	Severe	Severe	Severe	Severe	Severe	Severe	Severe	Not all all	Severe	Severe	Severe	Not at all	Mild	Severe	Severe	No	Never Smoker				I do not exercise	6	Very rarely	Very rarely	Very rarely	Very rarely	Very rarely	Very rarely	Rarely/Never	Rarely/Never	None of the above
148	21	Business Administration	Third	Single	50	161	11	28	7	Moderate (>1 pad soaked in 3 hours)	No	No	None of the below	None of the above	Mild	Mild	Moderate	Moderate	Mild	Mild	Mild	Mild	Moderate	Not all all	Mild	Mild	Mild	Mild	Mild	Not at all	Not at all	Not at all	Not at all	No	Never Smoker				3-4 times per week	7	Sometimes	Rarely	Very rarely	Rarely	Rarely	Rarely	Occasionally	Sometimes	None of the above
149	23	Pharmacy	First	Single	56	167	13	26	5	Moderate (>1 pad soaked in 3 hours)	Yes	No	None of the below	None of the above	Moderate	Severe	Severe	Severe	Mild	Mild	Mild	Mild	Severe	Severe	Not all all	Moderate	Mild	Severe	Mild	Not at all	Not at all	Mild	Mild	Yes	Never Smoker				I do not exercise	8	Often	Often	Often	Often	Often	Often	Sometimes	Sometimes	None of the above
150	19	Pharmacy	Second	Single	75	170	12	38	5	Moderate (>1 pad soaked in 3 hours)	No	No	Polycystic ovary syndrome (PCOS)	None of the above	Moderate	Moderate	Moderate	Moderate	Moderate	Moderate	Moderate	Moderate	Moderate	Moderate	Moderate	Moderate	Moderate	Moderate	Moderate	Mild	Mild	Moderate	Moderate	No	Never Smoker				Occasionally	6	Rarely	Sometimes	Sometimes	Rarely	Rarely	Rarely	Occasionally	Rarely/Never	None of the above
151	25	Pharmacy	Fifth	Single	56	159	13	24	6	Moderate (>1 pad soaked in 3 hours)	No	No	None of the below	None of the above	Moderate	Moderate	Severe	Moderate	Moderate	Moderate	Not all all	Mild	Mild	Mild	Not all all	Mild	Moderate	Moderate	Mild	Not at all	Not at all	Mild	Not at all	No	Current Smoker	Electronic cigarettes/vape/IQOS			1-2 times per week	8	Sometimes	Sometimes	Often	Sometimes	Often	Sometimes	Rarely/Never	Rarely/Never	None of the above
152	22	Pharmacy	Fifth	Single	70	168	12	28	4	Moderate (>1 pad soaked in 3 hours)	No	No	None of the below	None of the above	Moderate	Moderate	Severe	Moderate	Moderate	Moderate	Moderate	Moderate	Moderate	Moderate	Moderate	Severe	Severe	Severe	Moderate	Not at all	Mild	Mild	Mild	No	Never Smoker				Occasionally	8	Often	Often	Often	Very rarely	Very rarely	Very rarely	Occasionally	Sometimes	I lost or had a family member injured
153	22	Pharmacy	Fifth	Single	57	162	13	28	6	Light (<1 pad soaked in 3 hours)	No	No	None of the below	None of the above	Severe	Severe	Severe	Moderate	Severe	Moderate	Moderate	Moderate	Moderate	Severe	Moderate	Moderate	Moderate	Moderate	Moderate	Moderate	Moderate	Moderate	Moderate	No	Current Smoker	Electronic cigarettes/vape/IQOS			Occasionally	5	Often	Sometimes	Sometimes	Sometimes	Sometimes	Sometimes	Rarely/Never	Frequently	None of the above
154	20	Sciences	Third	Single	50	158	10	25	6	Moderate (>1 pad soaked in 3 hours)	No	No	None of the below	None of the above	Moderate	Moderate	Moderate	Moderate	Mild	Moderate	Moderate	Moderate	Mild	Severe	Mild	Moderate	Mild	Severe	Mild	Mild	Mild	Mild	Mild	Yes	Never Smoker				Occasionally	9	Rarely	Rarely	Very rarely	Very rarely	Very rarely	Rarely	Rarely/Never	Occasionally	My home was damaged or destroyed
155	22	Pharmacy	Fifth	Single	64	170	12	30	7	Heavy (>1 pad soaked every 2 hours)	No	No	None of the below	None of the above	Moderate	Moderate	Moderate	Not all all	Moderate	Moderate	Moderate	Mild	Severe	Moderate	Not all all	Severe	Not all all	Severe	Moderate	Not at all	Not at all	Mild	Not at all	Yes	Never Smoker				1-2 times per week	10	Rarely	Rarely	Often	Rarely	Rarely	Rarely	Frequently	Sometimes	I was displaced from my home
156	22	Medicine	Second	Single	66	164	13	22	4	Moderate (>1 pad soaked in 3 hours)	No	No	Polycystic ovary syndrome (PCOS)	None of the above	Severe	Moderate	Severe	Severe	Mild	Severe	Severe	Severe	Severe	Severe	Severe	Moderate	Moderate	Severe	Mild	Moderate	Moderate	Moderate	Mild	No	Ex-smoker				Occasionally	5	Sometimes	Often	Rarely	Sometimes	Rarely	Sometimes	Frequently	Occasionally	I experienced financial difficulties due to the war
157	26	Pharmacy	Master’s/MBA	Single	61	168	12	40	5	Moderate (>1 pad soaked in 3 hours)	No	No	Polycystic ovary syndrome (PCOS)	None of the above	Severe	Severe	Not all all	Mild	Moderate	Moderate	Severe	Moderate	Severe	Severe	Not all all	Moderate	Moderate	Severe	Moderate	Moderate	Moderate	Moderate	Moderate	Yes	Current Smoker	Hookah (nargila)		1	3-4 times per week	10	Often	Often	Rarely	Very rarely	Sometimes	Sometimes	Sometimes	Sometimes	My workplace or a family member’s workplace was damaged or destroyed
158	18	Engineering & Architecture	Freshman	Single	45	160	14	28	5	Moderate (>1 pad soaked in 3 hours)	No	No	None of the below	None of the above	Mild	Not all all	Not all all	Not all all	Not all all	Not all all	Not all all	Mild	Moderate	Not all all	Not all all	Not all all	Not all all	Mild	Mild	Not at all	Not at all	Not at all	Mild	Yes	Never Smoker				Occasionally	7	Often	Often	Very often	Often	Often	Very often	Sometimes	Sometimes	I experienced financial difficulties due to the war
159	19	Pharmacy	Second	Single	54	161	13	28	5	Moderate (>1 pad soaked in 3 hours)	No	No	None of the below	None of the above	Moderate	Moderate	Severe	Severe	Severe	Moderate	Severe	Moderate	Severe	Severe	Mild	Mild	Mild	Severe	Severe	Not at all	Mild	Mild	Moderate	Yes	Ex-smoker				Daily	7	Often	Sometimes	Sometimes	Very rarely	Rarely	Very rarely	Occasionally	Frequently	None of the above
160	19	Pharmacy	Second	Single	50	157	13	28	7	Moderate (>1 pad soaked in 3 hours)	No	No	None of the below	None of the above	Moderate	Moderate	Moderate	Moderate	Moderate	Moderate	Mild	Mild	Moderate	Severe	Mild	Mild	Moderate	Mild	Moderate	Mild	Moderate	Moderate	Moderate	No	Never Smoker				Occasionally	9	Sometimes	Often	Very often	Often	Sometimes	Very often	Sometimes	Sometimes	I was displaced from my home
161	28	Pharmacy	Master’s/MBA	Single	79	170	12	25	5	Moderate (>1 pad soaked in 3 hours)	No	No	None of the below	None of the above	Moderate	Moderate	Moderate	Mild	Mild	Mild	Mild	Mild	Moderate	Mild	Mild	Not all all	Mild	Moderate	Mild	Mild	Moderate	Mild	Not at all	No	Never Smoker				3-4 times per week	7	Rarely	Rarely	Sometimes	Rarely	Rarely	Rarely	Sometimes	Sometimes	None of the above
162	29	Engineering & Architecture	Master’s/MBA	Single	71	164	12	27	7	Moderate (>1 pad soaked in 3 hours)	No	No	Thyroid disorders	None of the above	Mild	Mild	Mild	Moderate	Mild	Mild	Mild	Not all all	Not all all	Moderate	Not all all	Not all all	Mild	Moderate	Mild	Mild	Mild	Mild	Mild	No	Never Smoker				1-2 times per week	6	Rarely	Sometimes	Rarely	Rarely	Rarely	Rarely	Frequently	Sometimes	I experienced financial difficulties due to the war
163	20	Medicine	Third	Single	83	172	9	31	6	Moderate (>1 pad soaked in 3 hours)	No	No	None of the below	None of the above	Moderate	Moderate	Moderate	Mild	Mild	Mild	Not all all	Moderate	Mild	Moderate	Not all all	Not all all	Moderate	Moderate	Mild	Not at all	Moderate	Not at all	Not at all	No	Never Smoker				I do not exercise	9	Rarely	Often	Sometimes	Rarely	Very rarely	Sometimes	Sometimes	Frequently	My home was damaged or destroyed, My workplace or a family member’s workplace was damaged or destroyed
164	36	Engineering & Architecture	Master’s/MBA	Single	75	160	12	27	6	Moderate (>1 pad soaked in 3 hours)	No	No	None of the below	None of the above	Moderate	Moderate	Severe	Severe	Moderate	Moderate	Severe	Severe	Severe	Moderate	Severe	Moderate	Severe	Severe	Moderate	Moderate	Moderate	Moderate	Moderate	Yes	Never Smoker				3-4 times per week	7	Very rarely	Very rarely	Very rarely	Very rarely	Very rarely	Very rarely	Occasionally	Sometimes	None of the above
165	19	Sciences	First	Single	52	167	9	29	6	Heavy (>1 pad soaked every 2 hours)	No	No	None of the below	None of the above	Not all all	Not all all	Not all all	Mild	Mild	Mild	Mild	Mild	Moderate	Moderate	Not all all	Moderate	Moderate	Moderate	Mild	Not at all	Not at all	Mild	Not at all	No	Never Smoker				I do not exercise	10	Rarely	Sometimes	Rarely	Very rarely	Rarely	Very rarely	Rarely/Never	Sometimes	None of the above
166	26	Sciences	PhD/DBA	Single	72	174	13	35	5	Moderate (>1 pad soaked in 3 hours)	No	No	Tissue grows outside the uterus (endometriosis)	None of the above	Severe	Severe	Severe	Severe	Moderate	Moderate	Severe	Moderate	Moderate	Severe	Not all all	Severe	Moderate	Severe	Moderate	Moderate	Moderate	Moderate	Moderate	No	Current Smoker	Electronic cigarettes/vape/IQOS			1-2 times per week	7	Rarely	Sometimes	Very often	Sometimes	Sometimes	Rarely	Frequently	Sometimes	I experienced financial difficulties due to the war
167	21	Computer science	Third	Single	45	158	13	30	6	Heavy (>1 pad soaked every 2 hours)	No	No	None of the below	None of the above	Mild	Mild	Moderate	Moderate	Moderate	Mild	Moderate	Mild	Mild	Mild	Not all all	Not all all	Not all all	Moderate	Not at all	Not at all	Mild	Mild	Not at all	Yes	Never Smoker				Occasionally	8	Rarely	Rarely	Very rarely	Very rarely	Very rarely	Rarely	Sometimes	Occasionally	None of the above
168	21	Sciences	Third	Single	62	160	12	30	7	Moderate (>1 pad soaked in 3 hours)	No	No	Polycystic ovary syndrome (PCOS)	Hormonal therapies (e.g., birth control pills)	Mild	Moderate	Moderate	Mild	Mild	Mild	Not all all	Mild	Mild	Severe	Not all all	Mild	Severe	Mild	Mild	Mild	Mild	Mild	Mild	No	Never Smoker				I do not exercise	6	Sometimes	Often	Very often	Very rarely	Sometimes	Very rarely	Sometimes	Sometimes	None of the above
169	21	Pharmacy	Fourth	Single	70	165	14	25	4	Light (<1 pad soaked in 3 hours)	No	No	None of the below	None of the above	Severe	Severe	Severe	Severe	Moderate	Mild	Severe	Moderate	Severe	Moderate	Not all all	Moderate	Severe	Severe	Severe	Mild	Severe	Moderate	Severe	No	Never Smoker				3-4 times per week	8	Very often	Very often	Very often	Very often	Very often	Very often	Occasionally	Occasionally	None of the above
170	21	Pharmacy	Fourth	Single	48	165	13	31	7	Moderate (>1 pad soaked in 3 hours)	No	No	None of the below	None of the above	Moderate	Moderate	Mild	Mild	Mild	Mild	Mild	Mild	Severe	Severe	Moderate	Mild	Moderate	Moderate	Mild	Mild	Mild	Mild	Mild	Yes	Never Smoker				Occasionally	6	Often	Often	Often	Often	Often	Often	Frequently	Sometimes	None of the above
171	23	Pharmacy	Fourth	Single	72	163	13	27	5	Moderate (>1 pad soaked in 3 hours)	No	No	None of the below	Medication for anxiety, depression, or another mental health condition	Moderate	Moderate	Moderate	Moderate	Moderate	Moderate	Moderate	Moderate	Severe	Severe	Mild	Moderate	Severe	Severe	Moderate	Moderate	Moderate	Moderate	Moderate	Yes	Current Smoker	Electronic cigarettes/vape/IQOS			1-2 times per week	5	Rarely	Rarely	Sometimes	Very rarely	Very rarely	Sometimes	Frequently	Frequently	None of the above
172	20	Sciences	Third	Single	43	157	12	27	6	Moderate (>1 pad soaked in 3 hours)	No	No	None of the below	None of the above	Not all all	Mild	Moderate	Moderate	Moderate	Moderate	Moderate	Moderate	Moderate	Mild	Moderate	Not all all	Mild	Severe	Moderate	Mild	Mild	Moderate	Moderate	Yes	Never Smoker				I do not exercise	10	Very rarely	Very rarely	Very rarely	Very rarely	Very rarely	Very rarely	Sometimes	Sometimes	None of the above
173	21	Pharmacy	Fourth	Single	65	164	13	26	6	Light (<1 pad soaked in 3 hours)	No	No	None of the below	None of the above	Severe	Severe	Severe	Severe	Severe	Severe	Severe	Severe	Severe	Severe	Mild	Severe	Severe	Severe	Moderate	Moderate	Moderate	Moderate	Moderate	Yes	Ex-smoker				I do not exercise	9	Rarely	Rarely	Very often	Very rarely	Rarely	Rarely	Rarely/Never	Occasionally	None of the above
174	19	Health Sciences	Second	Single	88	166	12	22	4	Moderate (>1 pad soaked in 3 hours)	No	No	None of the below	None of the above	Moderate	Moderate	Severe	Moderate	Mild	Mild	Moderate	Mild	Severe	Severe	Moderate	Moderate	Severe	Severe	Mild	Mild	Moderate	Moderate	Moderate	Yes	Current Smoker	Electronic cigarettes/vape/IQOS			I do not exercise	10	Rarely	Rarely	Often	Often	Rarely	Often	Frequently	Sometimes	None of the above
175	21	Human Sciences	Master’s/MBA	Widowed	52	164	13	31	5	Light (<1 pad soaked in 3 hours)	No	No	None of the below	None of the above	Moderate	Mild	Mild	Moderate	Moderate	Moderate	Moderate	Mild	Moderate	Moderate	Not all all	Mild	Mild	Moderate	Mild	Not at all	Mild	Mild	Mild	Yes	Never Smoker				Occasionally	8	Rarely	Sometimes	Sometimes	Rarely	Very rarely	Rarely	Frequently	Sometimes	I experienced financial difficulties due to the war, I lost or had a family member injured
176	21	Pharmacy	Fourth	Single	53	158	10	26	7	Moderate (>1 pad soaked in 3 hours)	No	No	Polycystic ovary syndrome (PCOS)	None of the above	Severe	Moderate	Severe	Moderate	Moderate	Moderate	Mild	Moderate	Severe	Moderate	Mild	Mild	Severe	Severe	Moderate	Mild	Mild	Mild	Moderate	No	Never Smoker				Daily	6	Very often	Very often	Very often	Very often	Often	Very often	Sometimes	Sometimes	None of the above
177	19	Faculty of Public Health	Second	Single	65	165	12	31	7	Moderate (>1 pad soaked in 3 hours)	No	No	None of the below	None of the above	Severe	Severe	Severe	Severe	Moderate	Moderate	Severe	Mild	Severe	Mild	Mild	Mild	Mild	Mild	Mild	Not at all	Not at all	Mild	Mild	No	Never Smoker				I do not exercise	5	Often	Sometimes	Very often	Often	Often	Rarely	Frequently	Rarely/Never	None of the above
178	24	Pharmacy	Fifth	Single	75	157	11	40	7	Moderate (>1 pad soaked in 3 hours)	No	No	None of the below	None of the above	Severe	Severe	Severe	Severe	Severe	Severe	Severe	Severe	Severe	Severe	Not all all	Not all all	Severe	Moderate	Moderate	Moderate	Moderate	Moderate	Moderate	No	Never Smoker				Occasionally	6	Sometimes	Rarely	Sometimes	Very rarely	Very rarely	Rarely	Sometimes	Frequently	I was displaced from my home, My home was damaged or destroyed, My workplace or a family member’s workplace was damaged or destroyed
179	45	Human Sciences	PhD/DBA	Married	61	160	14	28	5	Light (<1 pad soaked in 3 hours)	No	No	None of the below	None of the above	Moderate	Not all all	Moderate	Mild	Moderate	Moderate	Moderate	Moderate	Moderate	Moderate	Moderate	Moderate	Moderate	Moderate	Moderate	Moderate	Moderate	Moderate	Moderate	No	Never Smoker				Occasionally	7	Rarely	Rarely	Sometimes	Sometimes	Sometimes	Rarely	Frequently	Sometimes	I experienced financial difficulties due to the war
180	19	Business Administration	Second	Single	86	165	13	35	7	Moderate (>1 pad soaked in 3 hours)	No	No	None of the below	None of the above	Mild	Mild	Severe	Moderate	Not all all	Not all all	Mild	Not all all	Moderate	Severe	Not all all	Not all all	Mild	Moderate	Mild	Not at all	Not at all	Mild	Not at all	No	Never Smoker				Occasionally	7	Very rarely	Sometimes	Sometimes	Sometimes	Sometimes	Sometimes	Sometimes	Frequently	None of the above
181	20	Education	Third	Single	53	160	13	22	8	Moderate (>1 pad soaked in 3 hours)	No	No	None of the below	None of the above	Mild	Mild	Mild	Mild	Mild	Mild	Moderate	Not all all	Mild	Not all all	Mild	Mild	Mild	Mild	Mild	Mild	Mild	Mild	Mild	No	Never Smoker				I do not exercise	6	Very rarely	Very rarely	Very rarely	Very rarely	Very rarely	Very rarely	Sometimes	Rarely/Never	None of the above
182	21	Sciences	Third	Single	56	170	11	25	6	Moderate (>1 pad soaked in 3 hours)	No	No	None of the below	None of the above	Moderate	Moderate	Moderate	Moderate	Moderate	Moderate	Moderate	Moderate	Severe	Severe	Not all all	Not all all	Severe	Severe	Severe	Severe	Severe	Severe	Severe	Yes	Never Smoker				Occasionally	8	Rarely	Sometimes	Sometimes	Sometimes	Sometimes	Sometimes	Frequently	Frequently	None of the above
183	22	Pharmacy	Fourth	Single	56	165	12	28	5	Moderate (>1 pad soaked in 3 hours)	No	No	None of the below	None of the above	Mild	Mild	Moderate	Moderate	Not all all	Not all all	Not all all	Mild	Mild	Mild	Not all all	Not all all	Moderate	Severe	Not at all	Not at all	Not at all	Not at all	Not at all	No	Never Smoker				I do not exercise	5	Rarely	Rarely	Sometimes	Sometimes	Sometimes	Often	Sometimes	Occasionally	I lost or had a family member injured
184	35	Engineering & Architecture	Master’s/MBA	Single	69	164	14	28	8	Heavy (>1 pad soaked every 2 hours)	No	No	None of the below	None of the above	Not all all	Mild	Mild	Moderate	Mild	Mild	Moderate	Mild	Moderate	Severe	Mild	Moderate	Moderate	Moderate	Mild	Mild	Mild	Mild	Moderate	No	Current Smoker	Hookah (nargila)		3	I do not exercise	7	Sometimes	Sometimes	Sometimes	Very rarely	Rarely	Rarely	Frequently	Sometimes	None of the above
185	36	Sciences	PhD/DBA	Married	70	158	12	28	5	Moderate (>1 pad soaked in 3 hours)	Yes	No	None of the below	None of the above	Moderate	Moderate	Mild	Mild	Moderate	Moderate	Moderate	Moderate	Severe	Severe	Moderate	Mild	Moderate	Severe	Mild	Mild	Moderate	Moderate	Moderate	Yes	Never Smoker				I do not exercise	8	Rarely	Rarely	Sometimes	Sometimes	Rarely	Rarely	Sometimes	Sometimes	None of the above
186	28	Sciences	Master’s/MBA	Single	65	165	12	25	5	Moderate (>1 pad soaked in 3 hours)	No	No	None of the below	None of the above	Moderate	Moderate	Moderate	Moderate	Moderate	Moderate	Moderate	Mild	Moderate	Moderate	Mild	Moderate	Moderate	Moderate	Moderate	Moderate	Moderate	Moderate	Moderate	No	Never Smoker				I do not exercise	7	Very rarely	Very rarely	Rarely	Rarely	Very rarely	Very rarely	Sometimes	Occasionally	None of the above
187	39	Sciences	Master’s/MBA	Married	62	169	12	27	7	Moderate (>1 pad soaked in 3 hours)	No	No	None of the below	None of the above	Moderate	Moderate	Moderate	Moderate	Not all all	Not all all	Mild	Not all all	Mild	Mild	Not all all	Not all all	Not all all	Moderate	Not at all	Not at all	Not at all	Not at all	Not at all	No	Never Smoker				Daily	6	Very rarely	Very rarely	Sometimes	Very rarely	Very rarely	Very rarely	Sometimes	Sometimes	None of the above
188	22	Pharmacy	Fifth	Single	52	172	14	22	8	Moderate (>1 pad soaked in 3 hours)	No	No	None of the below	None of the above	Not all all	Mild	Not all all	Mild	Moderate	Moderate	Mild	Mild	Mild	Moderate	Not all all	Not all all	Not all all	Not all all	Mild	Not at all	Moderate	Mild	Mild	No	Current Smoker	Hookah (nargila)		1	Occasionally	6	Very rarely	Sometimes	Often	Sometimes	Sometimes	Sometimes	Frequently	Rarely/Never	None of the above
189	24	Pharmacy	Fifth	Single	51	162	14	21	6	Light (<1 pad soaked in 3 hours)	No	No	None of the below	None of the above	Moderate	Moderate	Moderate	Moderate	Mild	Mild	Moderate	Moderate	Moderate	Mild	Mild	Moderate	Mild	Not all all	Moderate	Not at all	Mild	Mild	Mild	No	Never Smoker				Occasionally	7	Very rarely	Very rarely	Very rarely	Rarely	Very rarely	Very rarely	Occasionally	Sometimes	I was displaced from my home
190	22	Pharmacy	Fifth	Single	68	168	14	30	6	Moderate (>1 pad soaked in 3 hours)	No	No	None of the below	None of the above	Moderate	Moderate	Moderate	Moderate	Moderate	Moderate	Moderate	Moderate	Moderate	Severe	Mild	Mild	Severe	Moderate	Mild	Mild	Mild	Moderate	Moderate	No	Never Smoker				Occasionally	6	Rarely	Rarely	Sometimes	Rarely	Rarely	Rarely	Occasionally	Sometimes	None of the above
191	31	Sciences	Master’s/MBA	Married	75	167	12	30	8	Moderate (>1 pad soaked in 3 hours)	No	No	None of the below	None of the above	Moderate	Moderate	Moderate	Moderate	Severe	Severe	Severe	Not all all	Severe	Moderate	Not all all	Moderate	Mild	Severe	Mild	Mild	Mild	Mild	Mild	No	Never Smoker				3-4 times per week	8	Very rarely	Very rarely	Rarely	Rarely	Rarely	Rarely	Rarely/Never	Sometimes	None of the above
192	22	Pharmacy	Fifth	Single	49	167	11	29	7	Moderate (>1 pad soaked in 3 hours)	No	No	None of the below	None of the above	Moderate	Moderate	Moderate	Moderate	Moderate	Moderate	Moderate	Moderate	Severe	Severe	Mild	Mild	Moderate	Moderate	Moderate	Moderate	Moderate	Moderate	Mild	No	Never Smoker				Occasionally	5	Sometimes	Often	Often	Often	Often	Sometimes	Sometimes	Frequently	None of the above
193	19	Medicine	First	Single	65	171	14	32	7	Moderate (>1 pad soaked in 3 hours)	No	No	Polycystic ovary syndrome (PCOS)	None of the above	Severe	Severe	Severe	Severe	Severe	Severe	Moderate	Mild	Severe	Severe	Moderate	Moderate	Severe	Severe	Mild	Not at all	Not at all	Not at all	Not at all	No	Never Smoker				Occasionally	6	Rarely	Very rarely	Rarely	Very rarely	Very rarely	Very rarely	Sometimes	Sometimes	None of the above
194	19	Business Administration	Second	Single	68	172	13	28	7	Moderate (>1 pad soaked in 3 hours)	No	No	None of the below	None of the above	Severe	Severe	Moderate	Moderate	Moderate	Severe	Severe	Moderate	Severe	Severe	Moderate	Moderate	Moderate	Moderate	Severe	Moderate	Severe	Severe	Severe	Yes	Never Smoker				I do not exercise	10	Sometimes	Often	Very often	Often	Sometimes	Often	Rarely/Never	Sometimes	None of the above
195	20	Medicine	Third	Single	80	164	11	26	4	Light (<1 pad soaked in 3 hours)	No	No	None of the below	None of the above	Moderate	Moderate	Moderate	Severe	Severe	Severe	Moderate	Severe	Severe	Severe	Mild	Mild	Severe	Moderate	Moderate	Moderate	Severe	Moderate	Moderate	Yes	Never Smoker				Occasionally	6	Sometimes	Sometimes	Very often	Very often	Rarely	Very often	Occasionally	Occasionally	I was displaced from my home, My home was damaged or destroyed, I lost or had a family member injured, My workplace or a family member’s workplace was damaged or destroyed
196	22	Pharmacy	Fifth	Single	82	166	14	30	4	Light (<1 pad soaked in 3 hours)	No	No	None of the below	None of the above	Mild	Mild	Mild	Mild	Moderate	Moderate	Not all all	Not all all	Not all all	Moderate	Not all all	Not all all	Moderate	Not all all	Moderate	Not at all	Not at all	Not at all	Mild	No	Current Smoker	Hookah (nargila)		1	Occasionally	3	Rarely	Sometimes	Rarely	Rarely	Rarely	Very rarely	Sometimes	Sometimes	None of the above
197	24	Business Administration	Third	Single	53	169	11	30	7	Heavy (>1 pad soaked every 2 hours)	No	No	None of the below	None of the above	Severe	Moderate	Severe	Severe	Moderate	Moderate	Moderate	Moderate	Severe	Not all all	Not all all	Severe	Moderate	Severe	Moderate	Moderate	Moderate	Moderate	Moderate	Yes	Never Smoker				1-2 times per week	12	Rarely	Rarely	Sometimes	Rarely	Rarely	Rarely	Sometimes	Occasionally	None of the above
198	22	Pharmacy	Fourth	Single	77	166	13	30	5	Light (<1 pad soaked in 3 hours)	No	No	None of the below	None of the above	Mild	Mild	Moderate	Moderate	Moderate	Moderate	Moderate	Mild	Severe	Severe	Mild	Moderate	Severe	Moderate	Moderate	Mild	Mild	Mild	Mild	Yes	Current Smoker	Hookah (nargila)		1	Occasionally	7	Rarely	Sometimes	Often	Very rarely	Very rarely	Rarely	Frequently	Frequently	None of the above
199	19	Business Administration	Second	Single	61	164	13	37	7	Moderate (>1 pad soaked in 3 hours)	No	No	None of the below	None of the above	Moderate	Mild	Moderate	Mild	Severe	Mild	Severe	Moderate	Severe	Mild	Not all all	Not all all	Not all all	Severe	Severe	Mild	Mild	Moderate	Mild	Yes	Never Smoker				I do not exercise	9	Sometimes	Rarely	Very rarely	Rarely	Often	Rarely	Occasionally	Sometimes	None of the above
200	20	Business Administration	Second	Single	63	165	12	28	7	Moderate (>1 pad soaked in 3 hours)	Yes	No	None of the below	None of the above	Severe	Severe	Severe	Severe	Mild	Mild	Mild	Mild	Moderate	Mild	Not all all	Not all all	Not all all	Not all all	Not at all	Mild	Mild	Mild	Mild	Yes	Never Smoker				Daily	7	Sometimes	Sometimes	Often	Often	Very often	Often	Sometimes	Occasionally	I lost or had a family member injured
201	20	Arts and Science	Third	Single	66	170	10	24	5	Moderate (>1 pad soaked in 3 hours)	No	No	None of the below	None of the above	Severe	Severe	Severe	Severe	Mild	Moderate	Moderate	Mild	Severe	Severe	Not all all	Severe	Moderate	Mild	Moderate	Mild	Severe	Moderate	Mild	No	Never Smoker				5-6 times per week	6	Rarely	Very often	Sometimes	Sometimes	Rarely	Sometimes	Sometimes	Sometimes	None of the above
202	20	Sciences	Third	Single	60	164	12	30	5	Moderate (>1 pad soaked in 3 hours)	No	No	None of the below	None of the above	Severe	Moderate	Severe	Mild	Mild	Moderate	Mild	Mild	Severe	Moderate	Not all all	Not all all	Mild	Mild	Moderate	Mild	Mild	Moderate	Moderate	No	Never Smoker				I do not exercise	8	Rarely	Rarely	Sometimes	Very rarely	Sometimes	Very often	Frequently	Frequently	I was displaced from my home
203	21	Sciences	Third	Single	63	170	14	30	6	Moderate (>1 pad soaked in 3 hours)	No	No	None of the below	None of the above	Mild	Mild	Moderate	Mild	Mild	Moderate	Moderate	Moderate	Moderate	Moderate	Not all all	Mild	Mild	Severe	Not at all	Not at all	Not at all	Moderate	Moderate	No	Never Smoker				Occasionally	8	Sometimes	Often	Sometimes	Rarely	Sometimes	Sometimes	Frequently	Frequently	None of the above
204	22	Business Administration	Third	Single	61	174	13	29	6	Moderate (>1 pad soaked in 3 hours)	No	No	None of the below	None of the above	Mild	Moderate	Not all all	Mild	Not all all	Not all all	Not all all	Mild	Moderate	Moderate	Mild	Mild	Moderate	Mild	Mild	Not at all	Moderate	Not at all	Mild	No	Current Smoker	Cigarette	5 or less		3-4 times per week	8	Rarely	Sometimes	Sometimes	Sometimes	Very rarely	Rarely	Occasionally	Rarely/Never	I experienced financial difficulties due to the war
205	22	Business Administration	Third	Single	49	157	12	23	6	Moderate (>1 pad soaked in 3 hours)	No	No	None of the below	None of the above	Moderate	Moderate	Mild	Mild	Mild	Mild	Mild	Mild	Mild	Not all all	Mild	Moderate	Mild	Severe	Not at all	Mild	Mild	Mild	Mild	Yes	Never Smoker				Occasionally	7	Sometimes	Often	Very often	Rarely	Sometimes	Rarely	Frequently	Sometimes	I experienced financial difficulties due to the war
206	22	Agricultural & Food Sciences	Fourth	Single	53	157	14	32	5	Moderate (>1 pad soaked in 3 hours)	Yes	No	Polycystic ovary syndrome (PCOS)	None of the above	Moderate	Moderate	Moderate	Mild	Moderate	Mild	Moderate	Mild	Moderate	Severe	Severe	Not all all	Moderate	Severe	Severe	Moderate	Severe	Moderate	Mild	Yes	Current Smoker	Electronic cigarettes/vape/IQOS			3-4 times per week	6	Sometimes	Sometimes	Sometimes	Rarely	Rarely	Rarely	Frequently	Rarely/Never	None of the above
207	21	Agricultural & Food Sciences	Third	Single	72	155	10	28	7	Light (<1 pad soaked in 3 hours)	No	No	None of the below	None of the above	Severe	Moderate	Severe	Mild	Moderate	Mild	Mild	Mild	Severe	Severe	Not all all	Severe	Moderate	Moderate	Moderate	Mild	Moderate	Mild	Mild	No	Never Smoker				I do not exercise	7	Very rarely	Often	Sometimes	Very rarely	Very often	Very often	Rarely/Never	Frequently	None of the above
208	21	Premed	Third	Single	61	169	14	27	6	Moderate (>1 pad soaked in 3 hours)	No	No	None of the below	None of the above	Mild	Mild	Severe	Mild	Mild	Mild	Mild	Mild	Mild	Moderate	Mild	Mild	Moderate	Moderate	Not at all	Not at all	Not at all	Not at all	Not at all	No	Never Smoker				Occasionally	7	Often	Often	Often	Often	Often	Sometimes	Rarely/Never	Sometimes	None of the above
209	21	Sciences	Third	Single	60	168	10	28	4	Light (<1 pad soaked in 3 hours)	No	No	None of the below	None of the above	Not all all	Not all all	Not all all	Not all all	Moderate	Moderate	Mild	Moderate	Severe	Mild	Not all all	Not all all	Not all all	Severe	Moderate	Not at all	Not at all	Mild	Mild	No	Never Smoker				I do not exercise	7	Rarely	Often	Very often	Rarely	Very rarely	Often	Occasionally	Sometimes	None of the above
210	21	Sciences	Third	Single	53	170	14	30	7	Moderate (>1 pad soaked in 3 hours)	No	No	Do not have a period for 3 months or more (amenorrhea)	None of the above	Mild	Moderate	Mild	Mild	Mild	Mild	Mild	Mild	Mild	Not all all	Mild	Mild	Mild	Moderate	Mild	Not at all	Not at all	Not at all	Not at all	No	Never Smoker				Occasionally	6	Very rarely	Very rarely	Very rarely	Very rarely	Very rarely	Very rarely	Frequently	Occasionally	I was displaced from my home
211	21	Engineering & Architecture	Fourth	Single	47	153	15	30	5	Moderate (>1 pad soaked in 3 hours)	No	No	None of the below	None of the above	Moderate	Moderate	Severe	Moderate	Mild	Mild	Moderate	Moderate	Mild	Moderate	Mild	Mild	Mild	Moderate	Not at all	Not at all	Moderate	Mild	Not at all	No	Never Smoker				Occasionally	6	Very rarely	Rarely	Sometimes	Very rarely	Very rarely	Sometimes	Sometimes	Occasionally	None of the above
212	19	Business Administration	Second	Single	48	160	13	29	6	Moderate (>1 pad soaked in 3 hours)	Yes	No	None of the below	None of the above	Mild	Mild	Moderate	Mild	Mild	Mild	Moderate	Moderate	Mild	Mild	Not all all	Moderate	Moderate	Mild	Moderate	Not at all	Not at all	Mild	Mild	Yes	Never Smoker				I do not exercise	10	Sometimes	Often	Sometimes	Very rarely	Very rarely	Rarely	Occasionally	Sometimes	I was displaced from my home
213	31	Graphic design	Master’s/MBA	Married	65	164	9	27	4	Moderate (>1 pad soaked in 3 hours)	Yes	No	None of the below	None of the above	Severe	Severe	Moderate	Severe	Severe	Severe	Severe	Moderate	Severe	Mild	Moderate	Severe	Severe	Severe	Severe	Moderate	Moderate	Severe	Severe	Yes	Current Smoker	Cigarette	21-30		Occasionally	6	Rarely	Rarely	Sometimes	Very often	Very often	Sometimes	Occasionally	Sometimes	My workplace or a family member’s workplace was damaged or destroyed
214	29	Business Administration	Freshman	Single	60	161	12	28	6	Moderate (>1 pad soaked in 3 hours)	No	No	None of the below	None of the above	Not all all	Mild	Mild	Mild	Mild	Mild	Mild	Mild	Mild	Not all all	Not all all	Not all all	Mild	Mild	Mild	Not at all	Not at all	Mild	Not at all	No	Never Smoker				I do not exercise	5	Very rarely	Very rarely	Rarely	Rarely	Rarely	Rarely	Sometimes	Rarely/Never	None of the above
215	22	Economics	Fourth	Single	67	167	11	29	5	Moderate (>1 pad soaked in 3 hours)	No	No	None of the below	None of the above	Moderate	Moderate	Mild	Moderate	Moderate	Mild	Moderate	Not all all	Moderate	Moderate	Not all all	Severe	Moderate	Moderate	Mild	Mild	Mild	Moderate	Moderate	Yes	Current Smoker	Hookah (nargila)		2	Occasionally	7	Rarely	Rarely	Sometimes	Very rarely	Rarely	Sometimes	Sometimes	Occasionally	None of the above
216	29	Business Administration	PhD/DBA	Single	53	164	14	30	4	Moderate (>1 pad soaked in 3 hours)	No	No	None of the below	None of the above	Moderate	Moderate	Moderate	Moderate	Mild	Moderate	Moderate	Mild	Moderate	Mild	Moderate	Mild	Mild	Mild	Moderate	Moderate	Mild	Mild	Moderate	Yes	Ex-smoker				1-2 times per week	7	Sometimes	Rarely	Sometimes	Sometimes	Rarely	Sometimes	Sometimes	Sometimes	I was displaced from my home, My home was damaged or destroyed, I experienced financial difficulties due to the war, I lost or had a family member injured
217	21	Business Administration	Third	Single	56	159	14	30	7	Light (<1 pad soaked in 3 hours)	Yes	No	Diagnosed mental health conditions (e.g., depression, anxiety)	None of the above	Moderate	Mild	Severe	Severe	Moderate	Moderate	Severe	Mild	Severe	Not all all	Mild	Moderate	Moderate	Severe	Moderate	Moderate	Moderate	Mild	Moderate	No	Never Smoker				Occasionally	8	Very rarely	Very rarely	Often	Sometimes	Very rarely	Rarely	Occasionally	Occasionally	I was displaced from my home
218	25	Pharmacy	PharmD	Single	60	155	13	26	5	Moderate (>1 pad soaked in 3 hours)	No	No	None of the below	None of the above	Mild	Mild	Mild	Mild	Mild	Mild	Not all all	Not all all	Severe	Severe	Severe	Not all all	Moderate	Severe	Mild	Not at all	Not at all	Moderate	Moderate	Yes	Never Smoker				Occasionally	7	Often	Often	Sometimes	Often	Sometimes	Rarely	Rarely/Never	Occasionally	I experienced financial difficulties due to the war
219	28	Human Sciences	Master’s/MBA	Married	90	169	12	27	6	Moderate (>1 pad soaked in 3 hours)	No	Yes	None of the below	None of the above	Severe	Moderate	Moderate	Severe	Moderate	Severe	Severe	Moderate	Severe	Moderate	Not all all	Moderate	Severe	Severe	Not at all	Not at all	Mild	Mild	Moderate	Yes	Current Smoker	Hookah (nargila)		2	I do not exercise	8	Very rarely	Sometimes	Rarely	Very rarely	Very rarely	Very rarely	Rarely/Never	Frequently	None of the above
220	35	Human Sciences	PhD/DBA	Married	85	170	12	35	7	Moderate (>1 pad soaked in 3 hours)	Yes	No	Do not have a period for 3 months or more (amenorrhea)	None of the above	Moderate	Moderate	Moderate	Moderate	Moderate	Moderate	Moderate	Moderate	Moderate	Severe	Moderate	Severe	Severe	Severe	Moderate	Moderate	Moderate	Moderate	Moderate	No	Ex-smoker				1-2 times per week	6	Sometimes	Sometimes	Sometimes	Often	Often	Rarely	Rarely/Never	Occasionally	None of the above
221	28	Business Administration	PhD/DBA	Married	70	167	9	25	9	Moderate (>1 pad soaked in 3 hours)	No	No	None of the below	None of the above	Mild	Not all all	Mild	Mild	Not all all	Not all all	Not all all	Not all all	Moderate	Severe	Not all all	Not all all	Not all all	Not all all	Not at all	Not at all	Not at all	Not at all	Not at all	No	Never Smoker				3-4 times per week	6	Rarely	Sometimes	Sometimes	Rarely	Rarely	Rarely	Frequently	Frequently	None of the above
222	28	Business Administration	Master’s/MBA	Married	75	160	13	30	7	Moderate (>1 pad soaked in 3 hours)	No	No	Polycystic ovary syndrome (PCOS)	None of the above	Moderate	Mild	Mild	Moderate	Mild	Mild	Mild	Mild	Severe	Moderate	Not all all	Severe	Moderate	Severe	Mild	Mild	Mild	Mild	Mild	No	Never Smoker				I do not exercise	8	Very rarely	Rarely	Sometimes	Very rarely	Very rarely	Very rarely	Rarely/Never	Sometimes	I was displaced from my home, My home was damaged or destroyed
223	32	Language & Translation	Master’s/MBA	Married	71	164	10	28	9	Heavy (>1 pad soaked every 2 hours)	Yes	No	Other gynecological (women-related) condition	None of the above	Severe	Severe	Severe	Severe	Moderate	Moderate	Severe	Severe	Severe	Severe	Moderate	Moderate	Severe	Moderate	Moderate	Moderate	Severe	Severe	Severe	No	Current Smoker	Hookah (nargila)		1	Occasionally	8	Sometimes	Sometimes	Sometimes	Sometimes	Sometimes	Sometimes	Occasionally	Occasionally	My workplace or a family member’s workplace was damaged or destroyed
224	34	Business Administration	Third	Married	84	169	16	28	5	Moderate (>1 pad soaked in 3 hours)	Yes	No	None of the below	None of the above	Not all all	Not all all	Not all all	Mild	Not all all	Mild	Mild	Not all all	Not all all	Mild	Not all all	Mild	Not all all	Mild	Not at all	Not at all	Not at all	Mild	Moderate	No	Current Smoker	Hookah (nargila)		1	1-2 times per week	6	Very rarely	Very rarely	Very rarely	Very rarely	Rarely	Very rarely	Sometimes	Sometimes	None of the above
225	28	Business Administration	Third	Married	84	161	13	35	4	Moderate (>1 pad soaked in 3 hours)	No	Yes	Polycystic ovary syndrome (PCOS)	None of the above	Mild	Not all all	Not all all	Not all all	Not all all	Mild	Mild	Not all all	Mild	Mild	Not all all	Not all all	Not all all	Mild	Not at all	Not at all	Not at all	Not at all	Not at all	Yes	Never Smoker				I do not exercise	6	Very rarely	Very rarely	Very rarely	Very rarely	Very rarely	Very rarely	Sometimes	Occasionally	I was displaced from my home
226	34	Business Administration	Master’s/MBA	Divorced	65	168	14	30	4	Light (<1 pad soaked in 3 hours)	No	No	Polycystic ovary syndrome (PCOS)	None of the above	Severe	Severe	Severe	Severe	Moderate	Moderate	Not all all	Moderate	Moderate	Moderate	Severe	Not all all	Moderate	Moderate	Moderate	Moderate	Severe	Mild	Moderate	No	Never Smoker				1-2 times per week	7	Rarely	Rarely	Sometimes	Rarely	Rarely	Sometimes	Sometimes	Frequently	I experienced financial difficulties due to the war
227	21	Business Administration	Third	Single	49	160	13	25	5	Moderate (>1 pad soaked in 3 hours)	No	No	None of the below	None of the above	Moderate	Mild	Mild	Mild	Severe	Not all all	Moderate	Moderate	Severe	Moderate	Not all all	Moderate	Not all all	Moderate	Moderate	Not at all	Not at all	Mild	Mild	No	Never Smoker				Occasionally	9	Sometimes	Sometimes	Rarely	Often	Rarely	Sometimes	Occasionally	Frequently	None of the above
228	34	Business Administration	Master’s/MBA	Single	63	160	11	30	8	Heavy (>1 pad soaked every 2 hours)	Yes	No	None of the below	Medication for anxiety, depression, or another mental health condition	Moderate	Severe	Not all all	Severe	Moderate	Mild	Moderate	Mild	Moderate	Moderate	Severe	Moderate	Moderate	Moderate	Moderate	Mild	Mild	Moderate	Mild	No	Never Smoker				1-2 times per week	4	Rarely	Rarely	Very rarely	Rarely	Very rarely	Very rarely	Rarely/Never	Sometimes	None of the above
229	19	Law & Political Sciences	First	Single	50	146	12	30	6	Moderate (>1 pad soaked in 3 hours)	Yes	No	None of the below	None of the above	Moderate	Severe	Severe	Moderate	Mild	Mild	Severe	Not all all	Moderate	Mild	Mild	Not all all	Mild	Moderate	Mild	Mild	Mild	Mild	Mild	No	Current Smoker	Hookah (nargila)		1	I do not exercise	10	Rarely	Rarely	Very rarely	Sometimes	Rarely	Rarely	Sometimes	Occasionally	None of the above
230	30	Business Administration	PhD/DBA	Married	63	160	11	35	7	Moderate (>1 pad soaked in 3 hours)	Yes	No	None of the below	None of the above	Mild	Mild	Mild	Moderate	Severe	Severe	Moderate	Mild	Severe	Moderate	Not all all	Mild	Mild	Moderate	Mild	Mild	Moderate	Mild	Moderate	No	Never Smoker				3-4 times per week	7	Rarely	Rarely	Sometimes	Sometimes	Often	Very rarely	Occasionally	Occasionally	I was displaced from my home
231	25	Pharmacy	Fifth	Single	53	150	12	28	6	Light (<1 pad soaked in 3 hours)	No	No	Polycystic ovary syndrome (PCOS)	None of the above	Moderate	Moderate	Moderate	Moderate	Mild	Mild	Mild	Mild	Severe	Moderate	Not all all	Not all all	Mild	Severe	Moderate	Moderate	Moderate	Moderate	Moderate	No	Never Smoker				5-6 times per week	8	Rarely	Very rarely	Very rarely	Very rarely	Very rarely	Very rarely	Sometimes	Sometimes	None of the above
232	28	Business Administration	Sixth	Married	55	160	9	30	7	Moderate (>1 pad soaked in 3 hours)	No	No	None of the below	None of the above	Moderate	Mild	Mild	Mild	Moderate	Mild	Moderate	Mild	Severe	Mild	Mild	Severe	Severe	Severe	Mild	Mild	Mild	Mild	Mild	Yes	Never Smoker				I do not exercise	8	Sometimes	Sometimes	Rarely	Very rarely	Rarely	Very rarely	Sometimes	Occasionally	I was displaced from my home
233	24	Business Administration	Master’s/MBA	Single	65	168	13	29	8	Heavy (>1 pad soaked every 2 hours)	No	No	None of the below	None of the above	Severe	Severe	Severe	Severe	Severe	Severe	Severe	Moderate	Moderate	Not all all	Not all all	Mild	Moderate	Moderate	Moderate	Moderate	Moderate	Moderate	Moderate	Yes	Current Smoker	Hookah (nargila)		1	Occasionally	8	Sometimes	Sometimes	Sometimes	Sometimes	Sometimes	Sometimes	Frequently	Occasionally	I was displaced from my home
234	22	Pharmacy	Fifth	Single	58	173	12	35	6	Moderate (>1 pad soaked in 3 hours)	No	No	Diagnosed mental health conditions (e.g., depression, anxiety)	Medication for anxiety, depression, or another mental health condition	Moderate	Moderate	Moderate	Moderate	Moderate	Moderate	Moderate	Moderate	Moderate	Moderate	Moderate	Moderate	Moderate	Moderate	Mild	Mild	Mild	Mild	Mild	No	Never Smoker				I do not exercise	9	Rarely	Rarely	Often	Very rarely	Very rarely	Very rarely	Frequently	Sometimes	I was displaced from my home, My workplace or a family member’s workplace was damaged or destroyed
235	26	Education	Master’s/MBA	Single	91	165	14	25	3	Moderate (>1 pad soaked in 3 hours)	No	No	None of the below	None of the above	Mild	Mild	Mild	Mild	Mild	Moderate	Moderate	Moderate	Moderate	Mild	Not all all	Moderate	Mild	Mild	Mild	Moderate	Mild	Moderate	Mild	Yes	Current Smoker	Hookah (nargila)		1	5-6 times per week	5	Sometimes	Very often	Often	Sometimes	Often	Sometimes	Rarely/Never	Occasionally	None of the above
236	19	Human Sciences	Second	Single	64	168	11	40	10	Heavy (>1 pad soaked every 2 hours)	No	No	Do not have a period for 3 months or more (amenorrhea)	Hormonal therapies (e.g., birth control pills)	Moderate	Moderate	Mild	Severe	Moderate	Moderate	Moderate	Moderate	Severe	Severe	Moderate	Mild	Mild	Severe	Moderate	Moderate	Moderate	Moderate	Moderate	Yes	Never Smoker				Occasionally	6	Often	Often	Very often	Sometimes	Sometimes	Often	Sometimes	Occasionally	I experienced financial difficulties due to the war
237	26	Education	Master’s/MBA	Single	73	166	11	29	5	Moderate (>1 pad soaked in 3 hours)	No	No	Polycystic ovary syndrome (PCOS)	None of the above	Mild	Mild	Mild	Mild	Mild	Mild	Mild	Mild	Mild	Mild	Mild	Mild	Mild	Mild	Mild	Mild	Mild	Mild	Mild	Yes	Never Smoker				5-6 times per week	7	Rarely	Rarely	Rarely	Rarely	Rarely	Rarely	Rarely/Never	Occasionally	I experienced financial difficulties due to the war
238	31	Health Sciences	Master’s/MBA	Married	73	165	14	30	7	Heavy (>1 pad soaked every 2 hours)	No	No	Tissue grows outside the uterus (endometriosis)	None of the above	Moderate	Moderate	Moderate	Mild	Mild	Mild	Mild	Not all all	Mild	Moderate	Not all all	Not all all	Mild	Mild	Not at all	Not at all	Not at all	Not at all	Not at all	No	Never Smoker				Occasionally	5	Very rarely	Sometimes	Sometimes	Sometimes	Very rarely	Very rarely	Rarely/Never	Rarely/Never	I was displaced from my home
239	26	And also nutrionist	Third	Single	55	164	12	21	5	Moderate (>1 pad soaked in 3 hours)	No	No	None of the below	None of the above	Moderate	Severe	Moderate	Severe	Severe	Moderate	Moderate	Moderate	Moderate	Severe	Moderate	Severe	Moderate	Moderate	Moderate	Moderate	Moderate	Moderate	Mild	Yes	Never Smoker				3-4 times per week	7	Sometimes	Sometimes	Often	Rarely	Rarely	Rarely	Sometimes	Sometimes	None of the above
240	28	Business Administration	Master’s/MBA	Single	55	165	12	27	7	Moderate (>1 pad soaked in 3 hours)	No	No	None of the below	None of the above	Moderate	Moderate	Moderate	Moderate	Mild	Mild	Mild	Mild	Mild	Moderate	Mild	Mild	Mild	Mild	Mild	Mild	Mild	Mild	Not at all	No	Current Smoker	Hookah (nargila)		1	3-4 times per week	5	Sometimes	Sometimes	Rarely	Rarely	Rarely	Rarely	Rarely/Never	Occasionally	I experienced financial difficulties due to the war
241	39	Business Administration	PhD/DBA	Married	95	167	9	30	7	Heavy (>1 pad soaked every 2 hours)	No	No	Thyroid disorders	None of the above	Mild	Mild	Mild	Not all all	Mild	Moderate	Moderate	Not all all	Mild	Moderate	Not all all	Moderate	Mild	Moderate	Mild	Mild	Moderate	Mild	Moderate	Yes	Current Smoker	Hookah (nargila)		1	Occasionally	7	Rarely	Sometimes	Sometimes	Sometimes	Rarely	Sometimes	Rarely/Never	Rarely/Never	I was displaced from my home, My home was damaged or destroyed, I experienced financial difficulties due to the war, My workplace or a family member’s workplace was damaged or destroyed
242	19	Pharmacy	Second	Single	78	173	12	28	5	Moderate (>1 pad soaked in 3 hours)	No	No	None of the below	None of the above	Moderate	Severe	Moderate	Moderate	Moderate	Moderate	Mild	Mild	Moderate	Severe	Severe	Not all all	Severe	Mild	Mild	Moderate	Severe	Moderate	Mild	No	Never Smoker				I do not exercise	6	Very often	Very often	Very often	Very often	Sometimes	Very often	Rarely/Never	Frequently	None of the above
243	29	Sciences	Master’s/MBA	Single	55	155	13	28	7	Moderate (>1 pad soaked in 3 hours)	No	No	None of the below	Medication for anxiety, depression, or another mental health condition	Mild	Mild	Mild	Mild	Not all all	Not all all	Not all all	Mild	Mild	Mild	Not all all	Not all all	Mild	Mild	Not at all	Not at all	Not at all	Mild	Not at all	No	Never Smoker				I do not exercise	10	Very rarely	Very rarely	Very rarely	Very rarely	Rarely	Rarely	Rarely/Never	Sometimes	I was displaced from my home
244	43	Business Administration	Third	Married	58	155	13	30	5	Moderate (>1 pad soaked in 3 hours)	No	No	None of the below	None of the above	Moderate	Moderate	Moderate	Moderate	Moderate	Moderate	Moderate	Moderate	Moderate	Mild	Not all all	Not all all	Mild	Severe	Moderate	Not at all	Moderate	Moderate	Moderate	No	Current Smoker	Hookah (nargila)		6 or more	Occasionally	6	Sometimes	Rarely	Very rarely	Very rarely	Sometimes	Very rarely	Frequently	Occasionally	None of the above
245	21	Pharmacy	Fourth	Single	56	156	13	28	4	Moderate (>1 pad soaked in 3 hours)	No	No	None of the below	None of the above	Severe	Severe	Severe	Severe	Moderate	Moderate	Moderate	Moderate	Moderate	Severe	Moderate	Moderate	Moderate	Severe	Moderate	Moderate	Moderate	Moderate	Moderate	No	Current Smoker	Hookah (nargila)		1	Occasionally	7	Very often	Very often	Very often	Very often	Very often	Very often	Occasionally	Occasionally	I experienced financial difficulties due to the war
246	21	Graduated	Fourth	Single	69	169	12	27	7	Moderate (>1 pad soaked in 3 hours)	No	No	Polycystic ovary syndrome (PCOS)	Hormonal therapies (e.g., birth control pills)	Severe	Severe	Severe	Severe	Severe	Severe	Severe	Severe	Severe	Severe	Severe	Severe	Severe	Severe	Severe	Moderate	Severe	Severe	Severe	Yes	Never Smoker				Occasionally	8	Often	Very often	Very often	Very often	Very often	Very often	Frequently	Sometimes	I experienced financial difficulties due to the war
247	25	Business Administration	Master’s/MBA	Married	47	159	14	25	7	Moderate (>1 pad soaked in 3 hours)	No	No	None of the below	None of the above	Mild	Mild	Not all all	Mild	Not all all	Not all all	Moderate	Not all all	Moderate	Mild	Not all all	Not all all	Mild	Moderate	Not at all	Not at all	Not at all	Not at all	Not at all	No	Never Smoker				1-2 times per week	8	Very rarely	Rarely	Very rarely	Very rarely	Very rarely	Very rarely	Rarely/Never	Rarely/Never	None of the above
248	30	Education	Master’s/MBA	Married	80	162	12	21	4	Heavy (>1 pad soaked every 2 hours)	Yes	No	Diagnosed mental health conditions (e.g., depression, anxiety)	None of the above	Severe	Severe	Severe	Severe	Severe	Severe	Severe	Severe	Severe	Severe	Severe	Severe	Severe	Severe	Moderate	Moderate	Severe	Moderate	Severe	Yes	Current Smoker	Hookah (nargila)		1	1-2 times per week	7	Often	Very often	Very often	Very often	Very often	Very often	Sometimes	Frequently	I was displaced from my home
249	18	Business Administration	Freshman	Married	70	168	10	30	5	Heavy (>1 pad soaked every 2 hours)	No	No	None of the below	None of the above	Moderate	Severe	Severe	Moderate	Not all all	Mild	Mild	Moderate	Moderate	Mild	Mild	Mild	Severe	Severe	Moderate	Not at all	Mild	Mild	Mild	Yes	Never Smoker				3-4 times per week	9	Rarely	Very rarely	Rarely	Rarely	Very rarely	Very rarely	Sometimes	Occasionally	None of the above
250	21	Business Administration	Freshman	Single	50	167	10	30	3	Light (<1 pad soaked in 3 hours)	No	No	Polycystic ovary syndrome (PCOS)	None of the above	Mild	Moderate	Mild	Moderate	Not all all	Not all all	Not all all	Not all all	Moderate	Not all all	Not all all	Not all all	Moderate	Mild	Not at all	Not at all	Mild	Not at all	Not at all	No	Never Smoker				I do not exercise	6	Often	Very rarely	Very rarely	Very rarely	Very rarely	Rarely	Rarely/Never	Sometimes	I experienced financial difficulties due to the war
251	30	Education	Master’s/MBA	Single	57	169	13	23	7	Heavy (>1 pad soaked every 2 hours)	Yes	No	None of the below	None of the above	Severe	Moderate	Mild	Moderate	Moderate	Mild	Mild	Mild	Mild	Moderate	Severe	Severe	Moderate	Severe	Moderate	Moderate	Moderate	Moderate	Moderate	No	Never Smoker				5-6 times per week	8	Sometimes	Sometimes	Sometimes	Sometimes	Sometimes	Sometimes	Frequently	Rarely/Never	I was displaced from my home
252	26	Sciences	Master’s/MBA	Married	67	157	10	33	5	Light (<1 pad soaked in 3 hours)	Yes	No	Thyroid disorders	None of the above	Moderate	Mild	Mild	Moderate	Moderate	Moderate	Not all all	Not all all	Moderate	Severe	Moderate	Moderate	Moderate	Moderate	Moderate	Not at all	Not at all	Not at all	Mild	Yes	Never Smoker				Occasionally	8	Rarely	Sometimes	Often	Often	Often	Sometimes	Frequently	Sometimes	I experienced financial difficulties due to the war
253	35	Pharmacy	Fifth	Married	82	160	12	32	7	Moderate (>1 pad soaked in 3 hours)	No	No	Thyroid disorders	Hormonal therapies (e.g., birth control pills)	Moderate	Moderate	Moderate	Moderate	Moderate	Moderate	Moderate	Moderate	Moderate	Moderate	Mild	Moderate	Moderate	Mild	Mild	Mild	Mild	Moderate	Moderate	Yes	Current Smoker	Hookah (nargila)		1	Occasionally	8	Rarely	Sometimes	Sometimes	Sometimes	Rarely	Very rarely	Sometimes	Sometimes	None of the above
254	21	Business Administration	Third	Single	65	153	14	28	6	Moderate (>1 pad soaked in 3 hours)	No	No	None of the below	None of the above	Severe	Mild	Mild	Severe	Severe	Severe	Severe	Severe	Severe	Not all all	Severe	Mild	Severe	Moderate	Moderate	Moderate	Moderate	Moderate	Moderate	Yes	Current Smoker	Hookah (nargila)		1	Occasionally	7	Sometimes	Rarely	Very rarely	Very rarely	Very rarely	Sometimes	Frequently	Sometimes	None of the above
255	38	Media	Master’s/MBA	Married	68	164	16	33	7	Moderate (>1 pad soaked in 3 hours)	No	No	Diagnosed mental health conditions (e.g., depression, anxiety)	Medication for anxiety, depression, or another mental health condition	Severe	Moderate	Not all all	Moderate	Moderate	Moderate	Severe	Moderate	Moderate	Mild	Severe	Moderate	Moderate	Severe	Not at all	Not at all	Moderate	Severe	Moderate	No	Current Smoker	Electronic cigarettes/vape/IQOS			I do not exercise	7	Rarely	Often	Often	Sometimes	Often	Often	Sometimes	Sometimes	None of the above
256	22	Medicine	Fourth	Single	57	157	11	31	8	Moderate (>1 pad soaked in 3 hours)	No	No	None of the below	None of the above	Moderate	Moderate	Moderate	Mild	Mild	Mild	Mild	Mild	Mild	Moderate	Not all all	Mild	Mild	Mild	Mild	Mild	Mild	Mild	Mild	No	Never Smoker				I do not exercise	6	Sometimes	Sometimes	Rarely	Rarely	Sometimes	Sometimes	Sometimes	Sometimes	I was displaced from my home
257	21	Business Administration	Third	Single	77	165	13	25	5	Moderate (>1 pad soaked in 3 hours)	No	No	Diagnosed mental health conditions (e.g., depression, anxiety)	None of the above	Severe	Severe	Moderate	Moderate	Moderate	Moderate	Moderate	Severe	Severe	Severe	Severe	Moderate	Severe	Moderate	Severe	Moderate	Moderate	Mild	Mild	No	Current Smoker	Electronic cigarettes/vape/IQOS			I do not exercise	5	Sometimes	Often	Very often	Often	Rarely	Very often	Frequently	Frequently	I was displaced from my home, I experienced financial difficulties due to the war
258	21	Pharmacy	Fourth	Single	68	167	12	32	5	Moderate (>1 pad soaked in 3 hours)	Yes	No	None of the below	None of the above	Moderate	Moderate	Moderate	Moderate	Moderate	Moderate	Moderate	Moderate	Moderate	Moderate	Moderate	Moderate	Moderate	Moderate	Moderate	Mild	Moderate	Mild	Moderate	Yes	Never Smoker				3-4 times per week	5	Rarely	Sometimes	Sometimes	Rarely	Rarely	Sometimes	Sometimes	Sometimes	I experienced financial difficulties due to the war
259	26	Sciences	Fourth	Married	58	157	12	28	7	Moderate (>1 pad soaked in 3 hours)	No	No	Thyroid disorders	None of the above	Moderate	Moderate	Mild	Not all all	Not all all	Moderate	Moderate	Moderate	Mild	Moderate	Not all all	Not all all	Mild	Mild	Moderate	Moderate	Not at all	Mild	Moderate	No	Ex-smoker				Occasionally	8	Sometimes	Sometimes	Rarely	Rarely	Rarely	Rarely	Occasionally	Occasionally	None of the above
260	36	Business Administration	Master’s/MBA	Married	53	162	13	24	4	Moderate (>1 pad soaked in 3 hours)	No	No	None of the below	None of the above	Severe	Moderate	Severe	Moderate	Severe	Severe	Severe	Moderate	Severe	Mild	Severe	Severe	Moderate	Mild	Mild	Mild	Moderate	Severe	Severe	No	Never Smoker				I do not exercise	5	Very rarely	Very rarely	Sometimes	Rarely	Very rarely	Very rarely	Frequently	Occasionally	None of the above
261	18	Health Sciences	First	Single	63	163	12	28	7	Moderate (>1 pad soaked in 3 hours)	No	No	None of the below	None of the above	Severe	Mild	Severe	Severe	Severe	Severe	Moderate	Moderate	Severe	Severe	Mild	Moderate	Moderate	Moderate	Severe	Mild	Moderate	Moderate	Severe	No	Never Smoker				Occasionally	8	Sometimes	Sometimes	Often	Often	Sometimes	Sometimes	Sometimes	Occasionally	None of the above
262	18	Health Sciences	First	Single	75	167	14	30	7	Moderate (>1 pad soaked in 3 hours)	Yes	No	None of the below	None of the above	Mild	Mild	Mild	Mild	Not all all	Not all all	Not all all	Not all all	Not all all	Moderate	Mild	Mild	Not all all	Mild	Mild	Mild	Mild	Mild	Mild	No	Never Smoker				Occasionally	6	Rarely	Rarely	Often	Often	Often	Very rarely	Occasionally	Sometimes	None of the above
263	18	Health Sciences	First	Single	73	167	12	30	7	Moderate (>1 pad soaked in 3 hours)	No	No	None of the below	None of the above	Mild	Mild	Not all all	Not all all	Moderate	Moderate	Mild	Moderate	Mild	Severe	Not all all	Moderate	Mild	Moderate	Moderate	Moderate	Moderate	Mild	Severe	Yes	Never Smoker				3-4 times per week	11	Often	Sometimes	Often	Very often	Sometimes	Very often	Rarely/Never	Occasionally	I experienced financial difficulties due to the war
264	20	Health Sciences	First	Single	110	172	9	26	6	Moderate (>1 pad soaked in 3 hours)	No	No	None of the below	None of the above	Severe	Severe	Mild	Severe	Severe	Severe	Severe	Mild	Severe	Severe	Moderate	Severe	Severe	Severe	Severe	Severe	Severe	Severe	Severe	Yes	Current Smoker	Electronic cigarettes/vape/IQOS			I do not exercise	6	Very rarely	Very rarely	Very rarely	Very rarely	Very rarely	Very rarely	Frequently	Frequently	I was displaced from my home, I experienced financial difficulties due to the war
265	21	Pharmacy	First	Single	60	156	12	27	6	Moderate (>1 pad soaked in 3 hours)	No	No	None of the below	None of the above	Severe	Mild	Moderate	Severe	Severe	Moderate	Severe	Mild	Severe	Moderate	Not all all	Severe	Moderate	Severe	Moderate	Mild	Severe	Moderate	Moderate	Yes	Current Smoker	Electronic cigarettes/vape/IQOS			3-4 times per week	6	Rarely	Often	Often	Very often	Sometimes	Often	Occasionally	Occasionally	I was displaced from my home, I experienced financial difficulties due to the war, My workplace or a family member’s workplace was damaged or destroyed
266	22	Business Administration	Third	Single	85	170	11	30	4	Moderate (>1 pad soaked in 3 hours)	No	No	None of the below	None of the above	Moderate	Mild	Severe	Moderate	Mild	Mild	Moderate	Mild	Moderate	Moderate	Not all all	Mild	Mild	Not all all	Mild	Not at all	Not at all	Mild	Mild	Yes	Never Smoker				1-2 times per week	8	Rarely	Sometimes	Very rarely	Rarely	Very rarely	Rarely	Occasionally	Sometimes	None of the above
267	18	Medicine	First	Single	53	152	13	27	6	Moderate (>1 pad soaked in 3 hours)	No	No	None of the below	None of the above	Severe	Moderate	Moderate	Moderate	Severe	Moderate	Moderate	Moderate	Moderate	Severe	Mild	Not all all	Moderate	Moderate	Moderate	Moderate	Moderate	Moderate	Moderate	No	Never Smoker				1-2 times per week	6	Sometimes	Very often	Very often	Sometimes	Rarely	Rarely	Rarely/Never	Sometimes	None of the above
268	18	Health Sciences	First	Single	42	152	12	32	6	Moderate (>1 pad soaked in 3 hours)	No	No	None of the below	None of the above	Mild	Moderate	Mild	Not all all	Not all all	Mild	Mild	Mild	Not all all	Mild	Not all all	Not all all	Moderate	Mild	Not at all	Not at all	Not at all	Mild	Not at all	No	Never Smoker				I do not exercise	6	Very rarely	Rarely	Rarely	Rarely	Very rarely	Rarely	Sometimes	Occasionally	None of the above
269	18	Health Sciences	First	Single	45	155	12	27	7	Moderate (>1 pad soaked in 3 hours)	No	No	None of the below	None of the above	Moderate	Mild	Not all all	Moderate	Not all all	Not all all	Not all all	Moderate	Moderate	Not all all	Not all all	Mild	Not all all	Severe	Not at all	Not at all	Mild	Not at all	Mild	No	Never Smoker				1-2 times per week	7	Rarely	Very rarely	Sometimes	Very rarely	Very rarely	Very rarely	Occasionally	Occasionally	I was displaced from my home, My home was damaged or destroyed, I experienced financial difficulties due to the war
270	18	Health Sciences	First	Single	75	170	10	22	6	Moderate (>1 pad soaked in 3 hours)	No	No	None of the below	None of the above	Mild	Mild	Severe	Mild	Moderate	Moderate	Moderate	Moderate	Severe	Moderate	Mild	Mild	Severe	Severe	Moderate	Mild	Mild	Moderate	Moderate	Yes	Never Smoker				Occasionally	8	Sometimes	Sometimes	Often	Very rarely	Rarely	Very rarely	Sometimes	Occasionally	I was displaced from my home
271	36	Business Administration	PhD/DBA	Divorced	65	168	13	29	6	Moderate (>1 pad soaked in 3 hours)	Yes	No	None of the below	None of the above	Moderate	Moderate	Severe	Severe	Severe	Severe	Moderate	Severe	Severe	Severe	Moderate	Moderate	Moderate	Moderate	Moderate	Moderate	Moderate	Moderate	Moderate	Yes	Never Smoker				1-2 times per week	7	Rarely	Very rarely	Rarely	Rarely	Rarely	Rarely	Frequently	Sometimes	I was displaced from my home
272	21	Human Sciences	Third	Single	55	169	12	30	7	Moderate (>1 pad soaked in 3 hours)	No	No	None of the below	None of the above	Mild	Moderate	Severe	Severe	Severe	Severe	Mild	Mild	Moderate	Not all all	Mild	Mild	Mild	Severe	Mild	Mild	Moderate	Mild	Moderate	Yes	Current Smoker	Cigarette	5 or less		Occasionally	10	Very often	Very often	Very often	Often	Very rarely	Very often	Frequently	Occasionally	None of the above
273	19	Law & Political Sciences	First	Single	70	167	11	28	5	Moderate (>1 pad soaked in 3 hours)	No	No	None of the below	None of the above	Mild	Mild	Moderate	Mild	Moderate	Moderate	Mild	Mild	Moderate	Mild	Not all all	Moderate	Mild	Mild	Mild	Not at all	Not at all	Mild	Mild	Yes	Never Smoker				Daily	6	Rarely	Rarely	Sometimes	Rarely	Very rarely	Rarely	Sometimes	Sometimes	None of the above
274	18	Business Administration	First	Single	51	174	15	25	8	Moderate (>1 pad soaked in 3 hours)	No	No	None of the below	None of the above	Moderate	Moderate	Moderate	Moderate	Moderate	Moderate	Moderate	Mild	Moderate	Moderate	Mild	Moderate	Moderate	Severe	Moderate	Not at all	Moderate	Moderate	Severe	No	Never Smoker				I do not exercise	5	Sometimes	Very rarely	Sometimes	Very rarely	Sometimes	Sometimes	Sometimes	Sometimes	None of the above
275	18	Business Administration	First	Single	55	166	11	30	10	Heavy (>1 pad soaked every 2 hours)	No	No	None of the below	None of the above	Moderate	Moderate	Mild	Mild	Mild	Mild	Mild	Moderate	Moderate	Moderate	Moderate	Mild	Mild	Moderate	Not at all	Mild	Moderate	Not at all	Mild	No	Never Smoker				I do not exercise	7	Very rarely	Very rarely	Rarely	Rarely	Very rarely	Very rarely	Sometimes	Sometimes	None of the above
276	18	Business Administration	First	Single	75	158	11	30	10	Moderate (>1 pad soaked in 3 hours)	No	No	None of the below	None of the above	Moderate	Moderate	Moderate	Mild	Severe	Mild	Severe	Mild	Severe	Moderate	Severe	Mild	Mild	Severe	Mild	Moderate	Mild	Moderate	Mild	No	Never Smoker				I do not exercise	9	Sometimes	Often	Rarely	Very often	Rarely	Often	Rarely/Never	Sometimes	None of the above
277	42	Business Administration	PhD/DBA	Married			13	28	6	Moderate (>1 pad soaked in 3 hours)	No	No	Thyroid disorders	None of the above	Mild	Not all all	Not all all	Mild	Moderate	Severe	Moderate	Mild	Severe	Severe	Not all all	Not all all	Mild	Moderate	Mild	Mild	Mild	Mild	Moderate	No	Never Smoker				I do not exercise	7	Sometimes	Rarely	Very rarely	Very rarely	Very rarely	Very rarely	Sometimes	Occasionally	I experienced financial difficulties due to the war, None of the above
278	18	Health Sciences	First	Single	53	160	13	25	7	Moderate (>1 pad soaked in 3 hours)	No	No	None of the below	None of the above	Moderate	Moderate	Moderate	Moderate	Moderate	Moderate	Moderate	Moderate	Moderate	Moderate	Moderate	Moderate	Moderate	Not all all	Moderate	Moderate	Moderate	Moderate	Moderate	No	Never Smoker				1-2 times per week	10	Very rarely	Very rarely	Sometimes	Very rarely	Sometimes	Sometimes	Sometimes	Frequently	None of the above
279	18	Health Sciences	First	Single	80	159	10	29	6	Moderate (>1 pad soaked in 3 hours)	Yes	No	Polycystic ovary syndrome (PCOS)	Hormonal therapies (e.g., birth control pills)	Mild	Mild	Not all all	Not all all	Mild	Moderate	Not all all	Mild	Moderate	Moderate	Not all all	Moderate	Mild	Moderate	Mild	Not at all	Moderate	Not at all	Mild	Yes	Current Smoker	Cigarette	11-20		1-2 times per week	9	Sometimes	Sometimes	Sometimes	Very rarely	Very rarely	Very rarely	Sometimes	Frequently	None of the above
280	18	Health Sciences	First	Single	76	161	13	29	7	Moderate (>1 pad soaked in 3 hours)	No	No	None of the below	None of the above	Mild	Moderate	Not all all	Severe	Mild	Mild	Not all all	Mild	Not all all	Severe	Not all all	Mild	Mild	Mild	Not at all	Mild	Moderate	Mild	Severe	No	Never Smoker				I do not exercise	5	Sometimes	Rarely	Rarely	Rarely	Rarely	Very rarely	Rarely/Never	Sometimes	I was displaced from my home
281	20	Health Sciences	Second	Single	63	165	12	31	4	Moderate (>1 pad soaked in 3 hours)	No	No	None of the below	None of the above	Moderate	Not all all	Not all all	Not all all	Not all all	Moderate	Not all all	Not all all	Moderate	Not all all	Not all all	Not all all	Not all all	Not all all	Moderate	Moderate	Moderate	Moderate	Moderate	Yes	Current Smoker	Electronic cigarettes/vape/IQOS			5-6 times per week	10	Sometimes	Sometimes	Sometimes	Sometimes	Sometimes	Sometimes	Sometimes	Sometimes	None of the above
282	21	Pharmacy	Third	Single		160	11	28	7	Moderate (>1 pad soaked in 3 hours)	No	No	None of the below	None of the above	Moderate	Mild	Moderate	Moderate	Severe	Moderate	Moderate	Moderate	Moderate	Severe	Mild	Moderate	Mild	Moderate	Moderate	Not at all	Not at all	Not at all	Not at all	Yes	Current Smoker	Electronic cigarettes/vape/IQOS			3-4 times per week	8	Rarely	Sometimes	Sometimes	Rarely	Very rarely	Very rarely	Frequently	Occasionally	I was displaced from my home
283	24	Law & Political Sciences	Fourth	Single	85	171	11	28	7	Moderate (>1 pad soaked in 3 hours)	No	No	None of the below	None of the above	Mild	Mild	Not all all	Mild	Severe	Severe	Severe	Mild	Severe	Mild	Severe	Moderate	Severe	Severe	Mild	Not at all	Mild	Mild	Mild	No	Current Smoker	Electronic cigarettes/vape/IQOS			1-2 times per week	5	Often	Very often	Very often	Sometimes	Sometimes	Often	Sometimes	Occasionally	My workplace or a family member’s workplace was damaged or destroyed, None of the above
284	21	Health Sciences	Second	Single	70	176	14	26	5	Moderate (>1 pad soaked in 3 hours)	No	No	None of the below	None of the above	Not all all	Mild	Not all all	Mild	Mild	Moderate	Moderate	Not all all	Moderate	Not all all	Mild	Not all all	Mild	Moderate	Moderate	Mild	Moderate	Moderate	Mild	Yes	Never Smoker				3-4 times per week	7	Sometimes	Sometimes	Often	Very often	Sometimes	Often	Sometimes	Sometimes	None of the above
285	19	Human Sciences	First	Single	44	153	13	25	7	Moderate (>1 pad soaked in 3 hours)	No	No	Polycystic ovary syndrome (PCOS)	None of the above	Moderate	Moderate	Mild	Mild	Severe	Severe	Severe	Severe	Severe	Severe	Severe	Severe	Moderate	Severe	Moderate	Moderate	Severe	Moderate	Mild	Yes	Ex-smoker				3-4 times per week	8	Rarely	Rarely	Very often	Sometimes	Very rarely	Rarely	Sometimes	Sometimes	None of the above
286	21	Sciences	Second	Single	70	154	12	35	7	Moderate (>1 pad soaked in 3 hours)	No	No	Thyroid disorders	None of the above	Moderate	Mild	Mild	Moderate	Moderate	Moderate	Mild	Moderate	Mild	Moderate	Not all all	Moderate	Moderate	Moderate	Moderate	Not at all	Mild	Mild	Moderate	Yes	Current Smoker	Hookah (nargila)		2	3-4 times per week	8	Rarely	Rarely	Sometimes	Often	Rarely	Sometimes	Frequently	Sometimes	I was displaced from my home, I experienced financial difficulties due to the war, I lost or had a family member injured, My workplace or a family member’s workplace was damaged or destroyed
287	18	Health Sciences	First	Single	62	165	11	30	7	Moderate (>1 pad soaked in 3 hours)	No	No	None of the below	None of the above	Mild	Mild	Moderate	Moderate	Moderate	Moderate	Mild	Mild	Moderate	Severe	Mild	Moderate	Mild	Moderate	Mild	Not at all	Not at all	Not at all	Not at all	No	Never Smoker				I do not exercise	7	Sometimes	Rarely	Rarely	Rarely	Rarely	Very rarely	Sometimes	Occasionally	None of the above
288	19	Health Sciences	First	Single	85	165	10	29	5	Moderate (>1 pad soaked in 3 hours)	Yes	No	None of the below	None of the above	Moderate	Moderate	Severe	Severe	Severe	Severe	Moderate	Moderate	Severe	Severe	Mild	Moderate	Severe	Severe	Moderate	Mild	Moderate	Moderate	Moderate	Yes	Never Smoker				1-2 times per week	8	Often	Very often	Sometimes	Rarely	Often	Often	Sometimes	Sometimes	I lost or had a family member injured, My workplace or a family member’s workplace was damaged or destroyed
289	20	Human Sciences	First	Single	62	161	12	30	5	Light (<1 pad soaked in 3 hours)	No	No	None of the below	None of the above	Mild	Not all all	Not all all	Not all all	Not all all	Not all all	Not all all	Not all all	Not all all	Severe	Not all all	Not all all	Not all all	Not all all	Not at all	Not at all	Mild	Mild	Not at all	No	Never Smoker				Occasionally	6	Very rarely	Very rarely	Very rarely	Very rarely	Very rarely	Rarely	Rarely/Never	Sometimes	None of the above
290	18	Health Sciences	First	Single	52	157	9	30	5	Moderate (>1 pad soaked in 3 hours)	No	No	Polycystic ovary syndrome (PCOS)	None of the above	Severe	Severe	Moderate	Moderate	Moderate	Moderate	Moderate	Severe	Severe	Moderate	Moderate	Not all all	Severe	Severe	Moderate	Moderate	Severe	Moderate	Moderate	No	Never Smoker				3-4 times per week	8	Often	Often	Often	Sometimes	Sometimes	Very often	Rarely/Never	Sometimes	I experienced financial difficulties due to the war
291	21	Business Administration	Master’s/MBA	Single	58	164	10	28	6	Moderate (>1 pad soaked in 3 hours)	No	No	Polycystic ovary syndrome (PCOS)	None of the above	Moderate	Severe	Moderate	Severe	Moderate	Moderate	Moderate	Moderate	Severe	Moderate	Not all all	Severe	Moderate	Severe	Moderate	Mild	Moderate	Moderate	Moderate	Yes	Current Smoker	Hookah (nargila)		2	Occasionally	7	Sometimes	Sometimes	Often	Rarely	Rarely	Rarely	Sometimes	Occasionally	I experienced financial difficulties due to the war, None of the above
292	18	Health Sciences	First	Single	70	166	11	36	8	Moderate (>1 pad soaked in 3 hours)	Yes	No	None of the below	Hormonal therapies (e.g., birth control pills)	Moderate	Moderate	Moderate	Mild	Moderate	Moderate	Mild	Mild	Moderate	Moderate	Moderate	Moderate	Mild	Mild	Mild	Mild	Mild	Mild	Mild	Yes	Never Smoker				1-2 times per week	6	Rarely	Rarely	Sometimes	Rarely	Rarely	Rarely	Sometimes	Sometimes	None of the above
293	19	Health Sciences	First	Single	75	157	11	29	7	Moderate (>1 pad soaked in 3 hours)	Yes	No	None of the below	None of the above	Moderate	Moderate	Moderate	Mild	Mild	Mild	Mild	Moderate	Moderate	Moderate	Mild	Moderate	Moderate	Moderate	Mild	Mild	Moderate	Moderate	Mild	Yes	Never Smoker				3-4 times per week	7	Rarely	Rarely	Rarely	Rarely	Rarely	Rarely	Sometimes	Sometimes	I experienced financial difficulties due to the war
294	18	Engineering & Architecture	First	Single	53	153	11	30	6	Moderate (>1 pad soaked in 3 hours)	No	No	None of the below	None of the above	Not all all	Not all all	Mild	Not all all	Not all all	Not all all	Not all all	Not all all	Mild	Mild	Not all all	Not all all	Not all all	Mild	Not at all	Not at all	Not at all	Not at all	Not at all	Yes	Never Smoker				5-6 times per week	7	Very rarely	Rarely	Very rarely	Very rarely	Very rarely	Rarely	Rarely/Never	Occasionally	I experienced financial difficulties due to the war
295	18	Law & Political Sciences	First	Single	50	153	11	28	5	Moderate (>1 pad soaked in 3 hours)	Yes	No	Thyroid disorders	Hormonal therapies (e.g., birth control pills)	Mild	Mild	Moderate	Mild	Moderate	Moderate	Moderate	Mild	Severe	Moderate	Mild	Mild	Mild	Not all all	Mild	Mild	Moderate	Mild	Moderate	Yes	Never Smoker				Occasionally	9	Sometimes	Rarely	Sometimes	Sometimes	Sometimes	Sometimes	Rarely/Never	Sometimes	None of the above
296	22	Social science	Third	Single	59	163	11	32	7	Heavy (>1 pad soaked every 2 hours)	No	No	None of the below	None of the above	Severe	Moderate	Mild	Moderate	Mild	Not all all	Not all all	Moderate	Moderate	Not all all	Not all all	Moderate	Severe	Severe	Moderate	Mild	Severe	Mild	Moderate	Yes	Current Smoker	Hookah (nargila)		1	3-4 times per week	8	Very rarely	Sometimes	Very often	Very rarely	Often	Sometimes	Frequently	Sometimes	I was displaced from my home
297	21	Public health	Second	Single	83	170	11	20	7	Moderate (>1 pad soaked in 3 hours)	No	No	None of the below	None of the above	Mild	Not all all	Mild	Moderate	Not all all	Moderate	Mild	Not all all	Moderate	Moderate	Not all all	Not all all	Not all all	Mild	Mild	Not at all	Mild	Mild	Moderate	No	Never Smoker				3-4 times per week	7	Sometimes	Sometimes	Rarely	Sometimes	Sometimes	Rarely	Rarely/Never	Occasionally	I was displaced from my home
298	21	Language & Translation	Third	Single	89	169	13	27	6	Moderate (>1 pad soaked in 3 hours)	No	No	None of the below	None of the above	Moderate	Moderate	Severe	Severe	Moderate	Mild	Mild	Moderate	Moderate	Severe	Mild	Severe	Mild	Severe	Not at all	Moderate	Moderate	Moderate	Mild	Yes	Ex-smoker				Occasionally	6	Very rarely	Very rarely	Sometimes	Sometimes	Very rarely	Very rarely	Sometimes	Sometimes	None of the above
299	25	Education	Master’s/MBA	Single	63	169	14	21	7	Heavy (>1 pad soaked every 2 hours)	Yes	No	None of the below	None of the above	Severe	Severe	Severe	Severe	Severe	Severe	Severe	Severe	Severe	Severe	Moderate	Severe	Severe	Severe	Moderate	Moderate	Moderate	Moderate	Severe	Yes	Current Smoker	Hookah (nargila)		1	I do not exercise	8	Very rarely	Very rarely	Rarely	Very rarely	Very rarely	Very rarely	Sometimes	Sometimes	I was displaced from my home
300	28	Business Administration	Third	Married	85	160	13	28	7	Light (<1 pad soaked in 3 hours)	No	No	Tissue grows outside the uterus (endometriosis)	None of the above	Mild	Mild	Mild	Moderate	Mild	Mild	Moderate	Not all all	Moderate	Mild	Not all all	Not all all	Mild	Moderate	Not at all	Not at all	Not at all	Mild	Mild	No	Current Smoker	Hookah (nargila)		2	I do not exercise	9	Rarely	Sometimes	Very rarely	Very rarely	Rarely	Very rarely	Sometimes	Sometimes	I was displaced from my home, My home was damaged or destroyed, I experienced financial difficulties due to the war
301	41	Business Administration	Master’s/MBA	Married	65	175	14	25	7	Heavy (>1 pad soaked every 2 hours)	Yes	No	None of the below	None of the above	Not all all	Not all all	Not all all	Mild	Not all all	Not all all	Not all all	Not all all	Not all all	Not all all	Not all all	Not all all	Not all all	Moderate	Not at all	Not at all	Not at all	Not at all	Not at all	No	Never Smoker				1-2 times per week	8	Rarely	Very rarely	Very rarely	Very rarely	Very rarely	Very rarely	Rarely/Never	Sometimes	I was displaced from my home
302	44	Sciences	PhD/DBA	Married	56	160	13	28	7	Moderate (>1 pad soaked in 3 hours)	Yes	No	None of the below	None of the above	Moderate	Moderate	Moderate	Moderate	Moderate	Moderate	Moderate	Moderate	Moderate	Moderate	Moderate	Not all all	Mild	Moderate	Moderate	Moderate	Moderate	Moderate	Moderate	No	Current Smoker	Hookah (nargila)		1	Occasionally	10	Very rarely	Very rarely	Very rarely	Very rarely	Very rarely	Very rarely	Rarely/Never	Sometimes	None of the above
303	21	Health Sciences	Third	Single	48	152	11	25	5	Moderate (>1 pad soaked in 3 hours)	No	No	Diagnosed mental health conditions (e.g., depression, anxiety)	None of the above	Moderate	Moderate	Severe	Severe	Moderate	Moderate	Moderate	Not all all	Severe	Moderate	Mild	Moderate	Moderate	Severe	Moderate	Not at all	Mild	Mild	Mild	Yes	Never Smoker				5-6 times per week	7	Very rarely	Sometimes	Sometimes	Very often	Sometimes	Often	Occasionally	Occasionally	I was displaced from my home
304	19	Business Administration	Second	Single	74	154	13	23	7	Moderate (>1 pad soaked in 3 hours)	No	No	None of the below	None of the above	Severe	Moderate	Not all all	Moderate	Mild	Mild	Mild	Not all all	Severe	Severe	Moderate	Mild	Mild	Severe	Moderate	Not at all	Severe	Severe	Severe	Yes	Current Smoker	Hookah (nargila)		1	Occasionally	6	Sometimes	Rarely	Often	Rarely	Rarely	Rarely	Sometimes	Sometimes	I experienced financial difficulties due to the war
305	40	Sciences	Fourth	Divorced	54	156	12	25	5	Light (<1 pad soaked in 3 hours)	No	No	None of the below	None of the above	Moderate	Moderate	Mild	Mild	Mild	Mild	Mild	Not all all	Mild	Mild	Not all all	Not all all	Not all all	Mild	Not at all	Not at all	Not at all	Mild	Mild	No	Never Smoker				1-2 times per week	8	Very rarely	Very rarely	Sometimes	Very rarely	Very rarely	Very rarely	Rarely/Never	Sometimes	None of the above
306	24	Business Administration	Second	Single	54	160	12	27	8	Moderate (>1 pad soaked in 3 hours)	No	No	None of the below	None of the above	Moderate	Moderate	Moderate	Mild	Not all all	Not all all	Mild	Mild	Moderate	Mild	Mild	Moderate	Moderate	Moderate	Mild	Not at all	Mild	Moderate	Mild	Yes	Never Smoker				Occasionally	6	Often	Very often	Very often	Very often	Very often	Very often	Frequently	Sometimes	None of the above
307	19	Pharmacy	First	Single	80	156	15	27	6	Moderate (>1 pad soaked in 3 hours)	No	No	None of the below	Hormonal therapies (e.g., birth control pills)	Mild	Mild	Not all all	Not all all	Mild	Not all all	Not all all	Not all all	Mild	Mild	Not all all	Not all all	Not all all	Not all all	Not at all	Not at all	Mild	Not at all	Not at all	No	Never Smoker				3-4 times per week	5	Very rarely	Very rarely	Very rarely	Very rarely	Very rarely	Very rarely	Sometimes	Sometimes	None of the above
308	18	Pharmacy	First	Single	63	161	11	28	7	Moderate (>1 pad soaked in 3 hours)	No	No	None of the below	None of the above	Moderate	Moderate	Severe	Moderate	Mild	Mild	Moderate	Moderate	Moderate	Severe	Moderate	Severe	Severe	Moderate	Moderate	Mild	Mild	Mild	Mild	No	Never Smoker				Occasionally	6	Very often	Very often	Very often	Often	Very often	Often	Occasionally	Occasionally	None of the above
309	18	Pharmacy	First	Single	60	154	12	25	4	Heavy (>1 pad soaked every 2 hours)	No	No	None of the below	None of the above	Moderate	Severe	Severe	Severe	Severe	Severe	Severe	Severe	Severe	Moderate	Mild	Moderate	Mild	Moderate	Severe	Moderate	Severe	Severe	Moderate	Yes	Never Smoker				1-2 times per week	10	Very often	Very often	Often	Very often	Often	Often	Sometimes	Sometimes	I was displaced from my home
310	23	Health Sciences	Master’s/MBA	Single	44	149	14	29	7	Heavy (>1 pad soaked every 2 hours)	No	No	None of the below	None of the above	Moderate	Moderate	Severe	Moderate	Mild	Mild	Moderate	Not all all	Not all all	Not all all	Mild	Not all all	Moderate	Moderate	Not at all	Not at all	Not at all	Not at all	Not at all	No	Never Smoker				I do not exercise	6	Rarely	Very rarely	Sometimes	Rarely	Very rarely	Very rarely	Occasionally	Sometimes	I experienced financial difficulties due to the war
311	20	Sciences	Second	Single	48	166	14	26	6	Moderate (>1 pad soaked in 3 hours)	No	No	None of the below	None of the above	Mild	Mild	Moderate	Not all all	Not all all	Not all all	Not all all	Not all all	Moderate	Mild	Mild	Not all all	Mild	Not all all	Not at all	Not at all	Not at all	Mild	Not at all	No	Never Smoker				Daily	7	Very rarely	Very rarely	Rarely	Very rarely	Very rarely	Very rarely	Sometimes	Rarely/Never	I experienced financial difficulties due to the war
312	20	Sciences	Second	Single	80	168	11	22	6	Heavy (>1 pad soaked every 2 hours)	No	No	None of the below	None of the above	Moderate	Severe	Mild	Moderate	Severe	Moderate	Severe	Mild	Moderate	Mild	Severe	Not all all	Mild	Severe	Moderate	Mild	Moderate	Severe	Severe	Yes	Never Smoker				I do not exercise	4	Sometimes	Rarely	Often	Rarely	Sometimes	Sometimes	Occasionally	Sometimes	I experienced financial difficulties due to the war, I lost or had a family member injured
313	19	Health Sciences	Second	Single	56	157	13	26	6	Moderate (>1 pad soaked in 3 hours)	No	No	None of the below	None of the above	Moderate	Moderate	Severe	Moderate	Moderate	Moderate	Moderate	Moderate	Moderate	Moderate	Mild	Mild	Mild	Moderate	Moderate	Moderate	Moderate	Moderate	Moderate	No	Never Smoker				1-2 times per week	7	Sometimes	Often	Very often	Often	Often	Often	Occasionally	Frequently	None of the above
314	20	Health Sciences	Second	Single	87	166	12	28	4	Light (<1 pad soaked in 3 hours)	No	No	None of the below	None of the above	Moderate	Moderate	Severe	Moderate	Mild	Mild	Mild	Not all all	Mild	Moderate	Not all all	Not all all	Not all all	Mild	Not at all	Not at all	Mild	Not at all	Not at all	No	Current Smoker	Hookah (nargila)		1	3-4 times per week	4	Very often	Very often	Very often	Rarely	Rarely	Rarely	Occasionally	Occasionally	None of the above
315	20	Health Sciences	Second	Single	85	169	12	31	5	Heavy (>1 pad soaked every 2 hours)	No	No	None of the below	None of the above	Moderate	Moderate	Moderate	Moderate	Moderate	Moderate	Moderate	Moderate	Moderate	Moderate	Moderate	Moderate	Moderate	Moderate	Mild	Mild	Mild	Mild	Mild	Yes	Never Smoker				3-4 times per week	7	Sometimes	Sometimes	Sometimes	Sometimes	Sometimes	Sometimes	Sometimes	Sometimes	None of the above
316	19	Health Sciences	Second	Single	84	176	13	30	6	Moderate (>1 pad soaked in 3 hours)	No	No	None of the below	None of the above	Severe	Moderate	Severe	Severe	Severe	Severe	Severe	Severe	Severe	Severe	Moderate	Severe	Severe	Severe	Severe	Moderate	Severe	Severe	Severe	Yes	Current Smoker	Electronic cigarettes/vape/IQOS			I do not exercise	6	Sometimes	Very often	Very often	Very often	Very often	Very often	Frequently	Frequently	None of the above
317	20	Health Sciences	Second	Single	52	160	13	25	5	Moderate (>1 pad soaked in 3 hours)	No	No	None of the below	None of the above	Moderate	Moderate	Severe	Severe	Mild	Mild	Mild	Mild	Moderate	Severe	Not all all	Not all all	Severe	Moderate	Moderate	Not at all	Not at all	Not at all	Not at all	Yes	Ex-smoker				5-6 times per week	8	Often	Often	Very often	Often	Very rarely	Very often	Rarely/Never	Rarely/Never	I experienced financial difficulties due to the war, My workplace or a family member’s workplace was damaged or destroyed
318	19	Health Sciences	Second	Single	85	174	16	25	7	Moderate (>1 pad soaked in 3 hours)	No	No	Polycystic ovary syndrome (PCOS)	Hormonal therapies (e.g., birth control pills)	Not all all	Not all all	Not all all	Not all all	Mild	Mild	Mild	Mild	Mild	Not all all	Not all all	Not all all	Not all all	Moderate	Not at all	Not at all	Not at all	Not at all	Not at all	No	Current Smoker	Cigarette	6-10		I do not exercise	9	Rarely	Very rarely	Very rarely	Rarely	Rarely	Very rarely	Occasionally	Frequently	I was displaced from my home, I experienced financial difficulties due to the war
319	30	Business Administration	Freshman	Single	60	166	14	21	7	Moderate (>1 pad soaked in 3 hours)	Yes	No	None of the below	None of the above	Moderate	Mild	Moderate	Moderate	Mild	Moderate	Moderate	Mild	Mild	Moderate	Mild	Moderate	Not all all	Mild	Moderate	Severe	Moderate	Moderate	Moderate	No	Never Smoker				I do not exercise	9	Often	Sometimes	Often	Often	Sometimes	Often	Rarely/Never	Frequently	I experienced financial difficulties due to the war
320	28	Business Administration	Freshman	Single	60	164	9	28	5	Moderate (>1 pad soaked in 3 hours)	No	No	None of the below	None of the above	Mild	Mild	Mild	Mild	Mild	Mild	Mild	Mild	Mild	Mild	Mild	Mild	Mild	Mild	Not at all	Not at all	Not at all	Mild	Mild	Yes	Current Smoker	Hookah (nargila)		1	Occasionally	5	Rarely	Very rarely	Very rarely	Sometimes	Rarely	Very rarely	Frequently	Sometimes	I experienced financial difficulties due to the war
321	39	Engineering & Architecture	Master’s/MBA	Married	85	167	13	31	6	Moderate (>1 pad soaked in 3 hours)	No	No	None of the below	None of the above	Moderate	Moderate	Moderate	Moderate	Moderate	Mild	Not all all	Moderate	Severe	Mild	Mild	Mild	Mild	Severe	Mild	Mild	Mild	Moderate	Mild	No	Current Smoker	Cigarette	6-10		I do not exercise	7	Very rarely	Very rarely	Rarely	Very rarely	Very rarely	Very rarely	Sometimes	Sometimes	None of the above
322	18	Health Sciences	First	Single	58	164	14	28	6	Moderate (>1 pad soaked in 3 hours)	Yes	No	None of the below	None of the above	Severe	Severe	Severe	Severe	Moderate	Mild	Moderate	Moderate	Severe	Moderate	Moderate	Mild	Severe	Severe	Severe	Moderate	Moderate	Moderate	Moderate	Yes	Never Smoker				3-4 times per week	10	Sometimes	Often	Very often	Often	Often	Sometimes	Occasionally	Frequently	I experienced financial difficulties due to the war, None of the above
323	18	Health Sciences	First	Single	53	155	12	29	7	Moderate (>1 pad soaked in 3 hours)	No	No	None of the below	None of the above	Mild	Mild	Mild	Severe	Severe	Severe	Severe	Moderate	Moderate	Severe	Not all all	Not all all	Not all all	Severe	Moderate	Moderate	Moderate	Moderate	Not at all	Yes	Never Smoker				Occasionally	14	Very often	Very often	Very often	Rarely	Rarely	Very often	Frequently	Frequently	None of the above
324	20	Health Sciences	First	Single	52	160	10	25	6	Heavy (>1 pad soaked every 2 hours)	No	No	None of the below	None of the above	Mild	Mild	Severe	Moderate	Mild	Moderate	Moderate	Not all all	Mild	Severe	Not all all	Moderate	Severe	Severe	Moderate	Not at all	Moderate	Moderate	Moderate	Yes	Never Smoker				I do not exercise	6	Rarely	Rarely	Sometimes	Rarely	Rarely	Often	Occasionally	Occasionally	I was displaced from my home, I experienced financial difficulties due to the war
325	21	Health Sciences	Third	Single			14	24	7	Moderate (>1 pad soaked in 3 hours)	No	No	None of the below	None of the above	Moderate	Mild	Mild	Mild	Moderate	Moderate	Moderate	Mild	Moderate	Moderate	Mild	Moderate	Not all all	Moderate	Mild	Mild	Moderate	Mild	Moderate	Yes	Current Smoker	Electronic cigarettes/vape/IQOS			Occasionally	7	Very rarely	Very rarely	Rarely	Very rarely	Very rarely	Very rarely	Frequently	Occasionally	None of the above
326	22	Health Sciences	Master’s/MBA	Single	58	160	12	24	7	Heavy (>1 pad soaked every 2 hours)	No	No	None of the below	None of the above	Moderate	Severe	Moderate	Mild	Not all all	Not all all	Not all all	Moderate	Mild	Moderate	Not all all	Not all all	Mild	Mild	Moderate	Mild	Not at all	Not at all	Not at all	No	Never Smoker				1-2 times per week	7	Sometimes	Sometimes	Sometimes	Rarely	Sometimes	Sometimes	Occasionally	Rarely/Never	I was displaced from my home, My home was damaged or destroyed, I lost or had a family member injured, My workplace or a family member’s workplace was damaged or destroyed
327	23	Health Sciences	Master’s/MBA	Single	81	164	11	28	7	Heavy (>1 pad soaked every 2 hours)	No	No	None of the below	None of the above	Moderate	Moderate	Severe	Mild	Moderate	Severe	Not all all	Mild	Severe	Not all all	Not all all	Moderate	Moderate	Severe	Moderate	Moderate	Mild	Moderate	Mild	No	Never Smoker				I do not exercise	5	Sometimes	Sometimes	Often	Rarely	Rarely	Rarely	Frequently	Occasionally	None of the above
328	21	Dentistry	Third	Single	75	165	13	28	7	Moderate (>1 pad soaked in 3 hours)	Yes	No	None of the below	None of the above	Moderate	Moderate	Moderate	Moderate	Moderate	Moderate	Moderate	Moderate	Moderate	Moderate	Moderate	Moderate	Moderate	Moderate	Moderate	Moderate	Moderate	Moderate	Moderate	Yes	Never Smoker				Occasionally	6	Sometimes	Sometimes	Sometimes	Sometimes	Sometimes	Sometimes	Frequently	Frequently	None of the above
329	26	Business Administration	Second	Divorced	80	161	12	29	7	Moderate (>1 pad soaked in 3 hours)	No	No	Diagnosed mental health conditions (e.g., depression, anxiety)	Medication for anxiety, depression, or another mental health condition	Mild	Moderate	Moderate	Mild	Moderate	Moderate	Moderate	Moderate	Severe	Severe	Mild	Moderate	Moderate	Moderate	Moderate	Not at all	Moderate	Mild	Moderate	No	Current Smoker	Electronic cigarettes/vape/IQOS			1-2 times per week	6	Very often	Very often	Very often	Very often	Very often	Very often	Frequently	Rarely/Never	I experienced financial difficulties due to the war, My workplace or a family member’s workplace was damaged or destroyed
330	22	Business Administration	First	Single	46	153	11	27	6	Moderate (>1 pad soaked in 3 hours)	No	No	Diagnosed mental health conditions (e.g., depression, anxiety)	None of the above	Moderate	Moderate	Severe	Severe	Moderate	Moderate	Moderate	Severe	Severe	Severe	Moderate	Severe	Severe	Severe	Severe	Mild	Severe	Moderate	Moderate	Yes	Current Smoker	Cigarette	6-10		Occasionally	8	Often	Often	Very often	Sometimes	Sometimes	Often	Occasionally	Frequently	None of the above
331	18	Business Administration	First	Single	75	175	12	40	5	Moderate (>1 pad soaked in 3 hours)	No	No	None of the below	None of the above	Moderate	Moderate	Moderate	Moderate	Severe	Severe	Moderate	Severe	Severe	Not all all	Moderate	Mild	Moderate	Moderate	Mild	Not at all	Not at all	Not at all	Moderate	No	Current Smoker	Electronic cigarettes/vape/IQOS			5-6 times per week	5	Rarely	Rarely	Very often	Sometimes	Sometimes	Often	Frequently	Occasionally	I experienced financial difficulties due to the war
332	21	Health Sciences	Third	Single	52	175	12	28	9	Heavy (>1 pad soaked every 2 hours)	No	No	None of the below	None of the above	Severe	Severe	Severe	Severe	Severe	Severe	Severe	Severe	Severe	Severe	Severe	Severe	Severe	Severe	Severe	Severe	Moderate	Moderate	Moderate	Yes	Never Smoker				Occasionally	11	Very often	Very often	Very often	Very often	Very often	Often	Occasionally	Sometimes	I experienced financial difficulties due to the war
333	20	Human Sciences	Third	Single	46	165	14	30	5	Moderate (>1 pad soaked in 3 hours)	No	No	None of the below	None of the above	Moderate	Mild	Mild	Mild	Moderate	Mild	Mild	Mild	Moderate	Mild	Moderate	Moderate	Mild	Moderate	Mild	Mild	Mild	Moderate	Moderate	No	Never Smoker				I do not exercise	6	Sometimes	Sometimes	Often	Rarely	Sometimes	Rarely	Occasionally	Frequently	None of the above
334	20	Human Sciences	Third	Single	53	170	12	30	5	Moderate (>1 pad soaked in 3 hours)	No	No	None of the below	None of the above	Mild	Mild	Moderate	Mild	Severe	Severe	Severe	Severe	Moderate	Moderate	Not all all	Severe	Moderate	Severe	Moderate	Mild	Not at all	Moderate	Severe	Yes	Never Smoker				3-4 times per week	7	Sometimes	Sometimes	Often	Rarely	Sometimes	Very rarely	Sometimes	Occasionally	None of the above
335	20	Human Sciences	Third	Single	104	175	12	31	5	Heavy (>1 pad soaked every 2 hours)	Yes	No	Polycystic ovary syndrome (PCOS)	None of the above	Severe	Severe	Severe	Severe	Severe	Severe	Severe	Severe	Severe	Severe	Severe	Severe	Severe	Severe	Moderate	Moderate	Moderate	Moderate	Moderate	Yes	Current Smoker	Hookah (nargila)		2	I do not exercise	7	Very often	Very often	Very often	Very often	Very often	Very rarely	Sometimes	Frequently	I was displaced from my home, I lost or had a family member injured
336	20	sociology science	First	Single	100	170	12	30	5	Moderate (>1 pad soaked in 3 hours)	No	No	None of the below	None of the above	Mild	Mild	Not all all	Mild	Not all all	Not all all	Not all all	Not all all	Mild	Not all all	Not all all	Mild	Mild	Moderate	Not at all	Not at all	Not at all	Not at all	Not at all	Yes	Never Smoker				5-6 times per week	8	Very rarely	Very rarely	Rarely	Rarely	Very rarely	Very rarely	Sometimes	Occasionally	None of the above
337	21	Human Sciences	Third	Single	57	175	15	27	5	Moderate (>1 pad soaked in 3 hours)	No	No	Polycystic ovary syndrome (PCOS)	Hormonal therapies (e.g., birth control pills)	Moderate	Moderate	Mild	Mild	Moderate	Moderate	Moderate	Mild	Moderate	Moderate	Mild	Mild	Mild	Mild	Mild	Mild	Mild	Mild	Moderate	No	Never Smoker				3-4 times per week	8	Rarely	Rarely	Sometimes	Rarely	Rarely	Sometimes	Rarely/Never	Sometimes	I was displaced from my home, I lost or had a family member injured
338	20	Human Sciences	Third	Single	116	171	10	32	3	Moderate (>1 pad soaked in 3 hours)	No	No	Thyroid disorders	None of the above	Severe	Not all all	Mild	Mild	Mild	Mild	Not all all	Not all all	Mild	Mild	Mild	Mild	Mild	Moderate	Moderate	Moderate	Moderate	Moderate	Moderate	No	Never Smoker				I do not exercise	4	Rarely	Rarely	Very rarely	Rarely	Rarely	Very rarely	Rarely/Never	Frequently	None of the above
339	20	Human Sciences	Third	Single	58	164	12	20	6	Moderate (>1 pad soaked in 3 hours)	No	No	None of the below	None of the above	Moderate	Severe	Severe	Mild	Severe	Not all all	Moderate	Not all all	Moderate	Mild	Mild	Not all all	Mild	Severe	Mild	Not at all	Not at all	Mild	Mild	Yes	Never Smoker				I do not exercise	9	Often	Rarely	Sometimes	Rarely	Rarely	Sometimes	Frequently	Frequently	I experienced financial difficulties due to the war, My workplace or a family member’s workplace was damaged or destroyed
340	22	Human Sciences	Third	Single	53	159	12	29	8	Light (<1 pad soaked in 3 hours)	No	No	None of the below	None of the above	Mild	Mild	Mild	Mild	Mild	Mild	Mild	Mild	Mild	Mild	Mild	Mild	Mild	Mild	Mild	Mild	Mild	Mild	Mild	No	Never Smoker				3-4 times per week	8	Sometimes	Sometimes	Sometimes	Sometimes	Rarely	Rarely	Rarely/Never	Rarely/Never	None of the above
341	21	Human Sciences	Third	Single	55	160	14	26	8	Moderate (>1 pad soaked in 3 hours)	No	No	None of the below	None of the above	Moderate	Mild	Moderate	Moderate	Mild	Mild	Moderate	Mild	Moderate	Moderate	Mild	Moderate	Moderate	Mild	Moderate	Not at all	Not at all	Moderate	Moderate	Yes	Current Smoker	Hookah (nargila)		1	1-2 times per week	8	Sometimes	Sometimes	Sometimes	Sometimes	Sometimes	Sometimes	Sometimes	Sometimes	None of the above
342	28	Education	Master’s/MBA	Single	84	160	10	27	3	Light (<1 pad soaked in 3 hours)	Yes	No	Diagnosed mental health conditions (e.g., depression, anxiety)	None of the above	Severe	Severe	Moderate	Moderate	Severe	Severe	Moderate	Moderate	Moderate	Severe	Severe	Severe	Severe	Severe	Moderate	Moderate	Moderate	Moderate	Moderate	Yes	Current Smoker	Cigarette	11-20		Occasionally	5	Very often	Very often	Very often	Very often	Very often	Very often	Frequently	Frequently	I experienced financial difficulties due to the war
343	22	Human Sciences	Fourth	Single	78	157	13	40	10	Light (<1 pad soaked in 3 hours)	No	No	Polycystic ovary syndrome (PCOS)	None of the above	Severe	Severe	Moderate	Moderate	Moderate	Moderate	Mild	Mild	Moderate	Severe	Not all all	Not all all	Severe	Mild	Moderate	Moderate	Severe	Mild	Moderate	No	Never Smoker				I do not exercise	5	Rarely	Often	Very often	Often	Very often	Very often	Rarely/Never	Sometimes	I experienced financial difficulties due to the war
344	45	Law & Political Sciences	Master’s/MBA	Married	66	159	12	21	7	Moderate (>1 pad soaked in 3 hours)	No	No	None of the below	None of the above	Severe	Moderate	Severe	Mild	Moderate	Mild	Mild	Mild	Mild	Moderate	Mild	Mild	Mild	Moderate	Not at all	Not at all	Not at all	Mild	Mild	Yes	Current Smoker	Hookah (nargila)		1	Occasionally	9	Sometimes	Sometimes	Sometimes	Sometimes	Sometimes	Sometimes	Frequently	Sometimes	I was displaced from my home
345	25	Pharmacy	First	Single	81	162	12	26	7	Moderate (>1 pad soaked in 3 hours)	No	No	None of the below	None of the above	Severe	Severe	Mild	Severe	Moderate	Mild	Mild	Mild	Mild	Mild	Not all all	Not all all	Mild	Mild	Moderate	Not at all	Mild	Moderate	Mild	No	Never Smoker				I do not exercise	6	Very rarely	Rarely	Often	Very rarely	Sometimes	Sometimes	Sometimes	Frequently	None of the above
346	18	Pharmacy	First	Single	50	158	12	35	5	Light (<1 pad soaked in 3 hours)	No	No	None of the below	None of the above	Mild	Moderate	Severe	Moderate	Severe	Severe	Moderate	Severe	Severe	Moderate	Not all all	Severe	Mild	Severe	Severe	Not at all	Severe	Severe	Not at all	Yes	Never Smoker				Occasionally	8	Rarely	Sometimes	Often	Rarely	Very rarely	Often	Sometimes	Occasionally	I was displaced from my home
347	18	Pharmacy	First	Single	55	155	12	30	5	Moderate (>1 pad soaked in 3 hours)	No	No	None of the below	None of the above	Moderate	Moderate	Moderate	Severe	Mild	Mild	Moderate	Mild	Severe	Moderate	Not all all	Mild	Moderate	Severe	Severe	Severe	Severe	Severe	Severe	Yes	Never Smoker				Occasionally	6	Often	Very often	Sometimes	Often	Often	Very often	Sometimes	Sometimes	None of the above
348	20	Pharmacy	First	Single	85	178	12	28	7	Moderate (>1 pad soaked in 3 hours)	No	No	Polycystic ovary syndrome (PCOS)	None of the above	Moderate	Severe	Moderate	Severe	Moderate	Mild	Moderate	Mild	Severe	Moderate	Not all all	Moderate	Severe	Severe	Not at all	Not at all	Not at all	Mild	Mild	Yes	Current Smoker	Electronic cigarettes/vape/IQOS			Occasionally	8	Rarely	Rarely	Very often	Often	Rarely	Often	Sometimes	Sometimes	None of the above
349	22	Pharmacy	Second	Single	82	162	13	28	4	Light (<1 pad soaked in 3 hours)	No	No	None of the below	None of the above	Moderate	Moderate	Severe	Mild	Not all all	Mild	Not all all	Mild	Mild	Mild	Not all all	Mild	Mild	Mild	Mild	Not at all	Not at all	Mild	Mild	No	Never Smoker				Occasionally	7	Very rarely	Sometimes	Sometimes	Very rarely	Very rarely	Rarely	Rarely/Never	Sometimes	None of the above
350	18	Pharmacy	First	Single	52	162	12	30	8	Moderate (>1 pad soaked in 3 hours)	No	No	None of the below	None of the above	Severe	Mild	Moderate	Severe	Moderate	Severe	Severe	Mild	Severe	Severe	Not all all	Mild	Severe	Severe	Moderate	Not at all	Mild	Mild	Mild	No	Current Smoker	Electronic cigarettes/vape/IQOS			I do not exercise	7	Rarely	Sometimes	Very often	Very rarely	Very rarely	Sometimes	Occasionally	Frequently	None of the above
351	19	Pharmacy	First	Single	69	170	14	35	8	Heavy (>1 pad soaked every 2 hours)	No	No	None of the below	None of the above	Mild	Mild	Severe	Moderate	Mild	Mild	Moderate	Mild	Severe	Severe	Moderate	Moderate	Mild	Mild	Moderate	Mild	Mild	Mild	Mild	Yes	Never Smoker				1-2 times per week	10	Very rarely	Very rarely	Rarely	Very rarely	Very rarely	Very rarely	Rarely/Never	Rarely/Never	I was displaced from my home, My home was damaged or destroyed, I experienced financial difficulties due to the war, My workplace or a family member’s workplace was damaged or destroyed
352	20	Human Sciences	Third	Single	45	158	15	40	9	Moderate (>1 pad soaked in 3 hours)	No	No	Polycystic ovary syndrome (PCOS)	None of the above	Not all all	Moderate	Moderate	Mild	Mild	Mild	Mild	Moderate	Moderate	Not all all	Severe	Not all all	Mild	Mild	Mild	Mild	Mild	Mild	Mild	Yes	Current Smoker	Cigarette	6-10		Occasionally	4	Very rarely	Very rarely	Very rarely	Very rarely	Very rarely	Very rarely	Frequently	Occasionally	I was displaced from my home, My home was damaged or destroyed, I lost or had a family member injured
353	19	Pharmacy	First	Single	42	160	13	25	4	Moderate (>1 pad soaked in 3 hours)	No	No	None of the below	None of the above	Mild	Mild	Mild	Moderate	Mild	Moderate	Moderate	Mild	Severe	Mild	Not all all	Not all all	Severe	Severe	Moderate	Mild	Moderate	Moderate	Mild	Yes	Never Smoker				Occasionally	7	Often	Sometimes	Rarely	Very rarely	Rarely	Rarely	Sometimes	Sometimes	None of the above
354	20	Human Sciences	Third	Single	69	170	11	28	5	Moderate (>1 pad soaked in 3 hours)	No	No	None of the below	None of the above	Moderate	Moderate	Moderate	Severe	Severe	Severe	Severe	Moderate	Severe	Severe	Not all all	Severe	Severe	Severe	Severe	Severe	Moderate	Moderate	Moderate	Yes	Current Smoker	Electronic cigarettes/vape/IQOS			I do not exercise	10	Often	Often	Often	Often	Often	Often	Sometimes	Frequently	None of the above
355	36	Human Sciences	Third	Married	65	162	15	25	10	Heavy (>1 pad soaked every 2 hours)	No	No	Diagnosed mental health conditions (e.g., depression, anxiety)	Medication for anxiety, depression, or another mental health condition	Mild	Mild	Mild	Moderate	Moderate	Moderate	Moderate	Not all all	Moderate	Moderate	Not all all	Not all all	Mild	Moderate	Moderate	Mild	Mild	Mild	Mild	Yes	Current Smoker	Cigarette	5 or less		I do not exercise	5	Rarely	Sometimes	Sometimes	Sometimes	Sometimes	Rarely	Frequently	Frequently	My home was damaged or destroyed, My workplace or a family member’s workplace was damaged or destroyed
356	19	Pharmacy	Second	Single			11	25	4	Moderate (>1 pad soaked in 3 hours)	No	No	None of the below	None of the above	Moderate	Severe	Not all all	Mild	Mild	Mild	Mild	Mild	Severe	Moderate	Not all all	Severe	Mild	Mild	Moderate	Not at all	Not at all	Mild	Mild	Yes	Never Smoker				1-2 times per week	6	Sometimes	Very rarely	Very rarely	Very rarely	Very rarely	Very rarely	Sometimes	Sometimes	None of the above
357	21	Engineering & Architecture	Third	Single	63	163	12	30	4	Moderate (>1 pad soaked in 3 hours)	No	No	None of the below	None of the above	Moderate	Severe	Severe	Moderate	Mild	Not all all	Severe	Not all all	Not all all	Severe	Not all all	Not all all	Severe	Not all all	Not at all	Not at all	Not at all	Not at all	Not at all	No	Current Smoker	Electronic cigarettes/vape/IQOS			I do not exercise	7	Sometimes	Rarely	Very rarely	Very rarely	Very rarely	Very rarely	Occasionally	Occasionally	None of the above
358	20	Human Sciences	Third	Single	50	156	12	30	7	Moderate (>1 pad soaked in 3 hours)	Yes	No	None of the below	None of the above	Mild	Mild	Mild	Moderate	Moderate	Moderate	Moderate	Mild	Moderate	Mild	Moderate	Mild	Moderate	Mild	Mild	Mild	Mild	Mild	Mild	No	Current Smoker	Electronic cigarettes/vape/IQOS			Occasionally	7	Sometimes	Often	Often	Sometimes	Sometimes	Sometimes	Sometimes	Occasionally	I experienced financial difficulties due to the war
359	22	Health Sciences	Third	Single	54	168	11	26	7	Moderate (>1 pad soaked in 3 hours)	Yes	No	Diagnosed mental health conditions (e.g., depression, anxiety)	Medication for anxiety, depression, or another mental health condition	Moderate	Moderate	Severe	Moderate	Moderate	Moderate	Moderate	Moderate	Moderate	Mild	Moderate	Mild	Severe	Moderate	Moderate	Moderate	Moderate	Moderate	Moderate	Yes	Current Smoker	Hookah (nargila)		1	1-2 times per week	7	Often	Often	Often	Sometimes	Rarely	Sometimes	Sometimes	Sometimes	None of the above
360	31	Sciences	Master’s/MBA	Married	57	173	13	28	7	Light (<1 pad soaked in 3 hours)	No	No	None of the below	None of the above	Severe	Moderate	Moderate	Moderate	Moderate	Moderate	Moderate	Moderate	Severe	Moderate	Severe	Severe	Severe	Severe	Moderate	Mild	Moderate	Mild	Moderate	No	Never Smoker				3-4 times per week	6	Rarely	Rarely	Often	Sometimes	Rarely	Rarely	Frequently	Frequently	I experienced financial difficulties due to the war
361	20	Pharmacy	Second	Single	55	164	12	30	6	Moderate (>1 pad soaked in 3 hours)	No	No	None of the below	None of the above	Severe	Severe	Severe	Severe	Severe	Severe	Moderate	Moderate	Severe	Severe	Moderate	Moderate	Moderate	Severe	Severe	Mild	Severe	Mild	Moderate	Yes	Never Smoker				Occasionally	7	Often	Rarely	Very often	Often	Very often	Very often	Occasionally	Frequently	I was displaced from my home
362	21	Pharmacy	Fourth	Single	52	160	14	32	5	Moderate (>1 pad soaked in 3 hours)	No	No	Polycystic ovary syndrome (PCOS)	Hormonal therapies (e.g., birth control pills)	Severe	Severe	Moderate	Moderate	Severe	Severe	Severe	Severe	Severe	Severe	Moderate	Severe	Severe	Severe	Moderate	Moderate	Moderate	Moderate	Moderate	Yes	Never Smoker				Occasionally	7	Rarely	Rarely	Rarely	Rarely	Rarely	Rarely	Frequently	Frequently	None of the above
363	21	Pharmacy	Fourth	Single	63	170	12	24	6	Moderate (>1 pad soaked in 3 hours)	No	No	None of the below	None of the above	Severe	Severe	Severe	Severe	Severe	Severe	Severe	Severe	Severe	Severe	Mild	Mild	Severe	Not all all	Mild	Mild	Mild	Mild	Mild	No	Never Smoker				I do not exercise	10	Sometimes	Sometimes	Often	Rarely	Sometimes	Very rarely	Frequently	Occasionally	None of the above
364	21	Pharmacy	Fourth	Single	62	175	14	23	7	Light (<1 pad soaked in 3 hours)	Yes	No	Other gynecological (women-related) condition	Hormonal therapies (e.g., birth control pills)	Moderate	Moderate	Moderate	Mild	Moderate	Mild	Moderate	Moderate	Mild	Moderate	Mild	Not all all	Mild	Moderate	Mild	Mild	Mild	Mild	Mild	Yes	Never Smoker				1-2 times per week	7	Sometimes	Often	Often	Often	Sometimes	Sometimes	Sometimes	Occasionally	I was displaced from my home, I experienced financial difficulties due to the war, My workplace or a family member’s workplace was damaged or destroyed
365	21	Pharmacy	Fourth	Single	48	158	12	28	5	Light (<1 pad soaked in 3 hours)	No	No	None of the below	None of the above	Moderate	Severe	Severe	Severe	Mild	Mild	Mild	Moderate	Not all all	Mild	Not all all	Not all all	Severe	Severe	Moderate	Moderate	Moderate	Moderate	Moderate	Yes	Current Smoker	Hookah (nargila)		1	I do not exercise	9	Very rarely	Very rarely	Very rarely	Very rarely	Very rarely	Very rarely	Rarely/Never	Sometimes	I experienced financial difficulties due to the war
366	21	Pharmacy	Fourth	Single	52	152	11	26	3	Light (<1 pad soaked in 3 hours)	No	No	None of the below	None of the above	Moderate	Severe	Moderate	Severe	Moderate	Mild	Moderate	Mild	Moderate	Severe	Not all all	Mild	Mild	Moderate	Moderate	Mild	Mild	Mild	Mild	No	Current Smoker	Electronic cigarettes/vape/IQOS			I do not exercise	8	Often	Sometimes	Often	Often	Sometimes	Sometimes	Frequently	Frequently	I was displaced from my home, My home was damaged or destroyed, I lost or had a family member injured
367	22	Pharmacy	Fourth	Single	54	157	14	34	7	Moderate (>1 pad soaked in 3 hours)	No	No	Do not have a period for 3 months or more (amenorrhea)	None of the above	Moderate	Mild	Moderate	Mild	Moderate	Moderate	Moderate	Mild	Mild	Moderate	Mild	Mild	Moderate	Moderate	Moderate	Mild	Mild	Mild	Mild	Yes	Current Smoker	Hookah (nargila)		2	Occasionally	7	Rarely	Very rarely	Very rarely	Very rarely	Very rarely	Very rarely	Frequently	Sometimes	I was displaced from my home, I experienced financial difficulties due to the war
368	21	Pharmacy	Fourth	Single	48	162	12	28	7	Moderate (>1 pad soaked in 3 hours)	No	No	None of the below	None of the above	Moderate	Moderate	Moderate	Moderate	Severe	Moderate	Severe	Moderate	Moderate	Moderate	Severe	Moderate	Severe	Moderate	Moderate	Mild	Moderate	Severe	Moderate	Yes	Never Smoker				Occasionally	6	Rarely	Very rarely	Sometimes	Rarely	Rarely	Rarely	Sometimes	Sometimes	I was displaced from my home, My home was damaged or destroyed
369	21	Pharmacy	Fourth	Single	85	165	11	21	5	Moderate (>1 pad soaked in 3 hours)	Yes	No	Polycystic ovary syndrome (PCOS)	Hormonal therapies (e.g., birth control pills)	Moderate	Moderate	Moderate	Moderate	Moderate	Moderate	Moderate	Moderate	Moderate	Moderate	Moderate	Moderate	Moderate	Moderate	Mild	Mild	Mild	Mild	Mild	Yes	Current Smoker	Electronic cigarettes/vape/IQOS			Occasionally	9	Very rarely	Very rarely	Very rarely	Very rarely	Very rarely	Very rarely	Sometimes	Occasionally	I experienced financial difficulties due to the war, None of the above
370	21	Pharmacy	Fourth	Single	65	163	11	21	6	Heavy (>1 pad soaked every 2 hours)	Yes	No	Chronic pelvic inflammation	None of the above	Mild	Mild	Mild	Mild	Mild	Mild	Mild	Mild	Moderate	Moderate	Not all all	Moderate	Mild	Severe	Mild	Not at all	Not at all	Moderate	Moderate	Yes	Never Smoker				Occasionally	8	Rarely	Rarely	Sometimes	Sometimes	Rarely	Rarely	Frequently	Frequently	None of the above
371	31	Pharmacy	PharmD	Single	75	158	11	28	7	Moderate (>1 pad soaked in 3 hours)	No	No	None of the below	None of the above	Moderate	Severe	Moderate	Moderate	Mild	Mild	Moderate	Mild	Moderate	Severe	Not all all	Mild	Mild	Moderate	Moderate	Moderate	Mild	Moderate	Moderate	No	Never Smoker				1-2 times per week	7	Rarely	Rarely	Sometimes	Rarely	Very rarely	Rarely	Occasionally	Sometimes	None of the above
372	21	Pharmacy	Fourth	Single	55	155	15	31	6	Moderate (>1 pad soaked in 3 hours)	No	No	None of the below	None of the above	Moderate	Moderate	Moderate	Moderate	Moderate	Moderate	Moderate	Moderate	Moderate	Moderate	Moderate	Moderate	Moderate	Moderate	Moderate	Moderate	Moderate	Moderate	Moderate	Yes	Never Smoker				Occasionally	6	Rarely	Rarely	Sometimes	Very rarely	Very rarely	Very rarely	Sometimes	Occasionally	None of the above
373	21	Pharmacy	Fourth	Single	55	161	12	29	7	Heavy (>1 pad soaked every 2 hours)	No	No	None of the below	None of the above	Severe	Moderate	Severe	Moderate	Moderate	Moderate	Moderate	Moderate	Moderate	Mild	Not all all	Severe	Moderate	Moderate	Severe	Mild	Mild	Mild	Moderate	Yes	Current Smoker	Electronic cigarettes/vape/IQOS			I do not exercise	8	Sometimes	Sometimes	Sometimes	Very rarely	Rarely	Often	Frequently	Sometimes	I was displaced from my home, I experienced financial difficulties due to the war, My workplace or a family member’s workplace was damaged or destroyed
374	22	Pharmacy	Fourth	Single	63	167	11	28	5	Heavy (>1 pad soaked every 2 hours)	No	No	None of the below	None of the above	Mild	Mild	Moderate	Severe	Severe	Moderate	Not all all	Not all all	Mild	Severe	Not all all	Not all all	Mild	Severe	Mild	Not at all	Not at all	Mild	Not at all	No	Never Smoker				I do not exercise	8	Very rarely	Very rarely	Rarely	Rarely	Sometimes	Sometimes	Rarely/Never	Occasionally	I experienced financial difficulties due to the war
375	21	Pharmacy	Fourth	Single	50	168	16	27	5	Moderate (>1 pad soaked in 3 hours)	No	No	None of the below	None of the above	Mild	Mild	Moderate	Moderate	Moderate	Moderate	Moderate	Mild	Moderate	Not all all	Mild	Mild	Moderate	Mild	Mild	Moderate	Mild	Mild	Mild	No	Never Smoker				Occasionally	6	Rarely	Rarely	Often	Rarely	Rarely	Rarely	Occasionally	Occasionally	None of the above
376	23	Medicine	Fourth	Single	65	166	15	30	7	Moderate (>1 pad soaked in 3 hours)	Yes	No	Polycystic ovary syndrome (PCOS)	None of the above	Moderate	Mild	Severe	Mild	Mild	Mild	Mild	Not all all	Moderate	Severe	Not all all	Not all all	Severe	Moderate	Mild	Mild	Moderate	Mild	Mild	No	Current Smoker	Electronic cigarettes/vape/IQOS			Occasionally	6	Rarely	Rarely	Sometimes	Very rarely	Very rarely	Sometimes	Sometimes	Occasionally	I was displaced from my home, My home was damaged or destroyed, I experienced financial difficulties due to the war, My workplace or a family member’s workplace was damaged or destroyed
377	18	Health Sciences	First	Single	64	173	13	40	6	Light (<1 pad soaked in 3 hours)	No	No	Polycystic ovary syndrome (PCOS)	Hormonal therapies (e.g., birth control pills)	Mild	Moderate	Moderate	Moderate	Severe	Moderate	Severe	Mild	Severe	Moderate	Not all all	Mild	Moderate	Moderate	Mild	Mild	Mild	Mild	Mild	No	Never Smoker				Occasionally	9	Sometimes	Sometimes	Sometimes	Rarely	Sometimes	Rarely	Frequently	Occasionally	None of the above
378	20	Pharmacy	Third	Single	42	157	12	34	6	Light (<1 pad soaked in 3 hours)	No	No	None of the below	None of the above	Moderate	Not all all	Mild	Severe	Mild	Mild	Mild	Mild	Mild	Moderate	Mild	Not all all	Mild	Severe	Mild	Mild	Mild	Mild	Mild	Yes	Never Smoker				I do not exercise	8	Sometimes	Sometimes	Sometimes	Sometimes	Sometimes	Sometimes	Sometimes	Sometimes	I was displaced from my home, My home was damaged or destroyed, My workplace or a family member’s workplace was damaged or destroyed
379	23	Dentistry	Sixth	Single	77	164	11	30	6	Heavy (>1 pad soaked every 2 hours)	Yes	No	Polycystic ovary syndrome (PCOS)	None of the above	Moderate	Mild	Mild	Mild	Moderate	Not all all	Mild	Not all all	Severe	Mild	Not all all	Not all all	Mild	Moderate	Severe	Mild	Mild	Moderate	Mild	Yes	Current Smoker	Hookah (nargila)		1	Occasionally	8	Sometimes	Often	Very rarely	Very rarely	Very rarely	Rarely	Sometimes	Sometimes	I was displaced from my home
380	21	Media & Communications	Master’s/MBA	Single	72	159	12	30	5	Moderate (>1 pad soaked in 3 hours)	Yes	No	Polycystic ovary syndrome (PCOS)	Medication for anxiety, depression, or another mental health condition	Severe	Severe	Severe	Severe	Severe	Severe	Severe	Severe	Severe	Severe	Severe	Severe	Severe	Severe	Severe	Severe	Severe	Severe	Severe	Yes	Current Smoker	Electronic cigarettes/vape/IQOS			3-4 times per week	10	Very often	Very often	Very often	Very often	Very often	Very often	Occasionally	Frequently	I experienced financial difficulties due to the war, I lost or had a family member injured, My workplace or a family member’s workplace was damaged or destroyed
381	21	Engineering & Architecture	Fifth	Single	55	168	13	26	7	Moderate (>1 pad soaked in 3 hours)	No	No	None of the below	None of the above	Moderate	Moderate	Moderate	Severe	Severe	Severe	Severe	Severe	Severe	Severe	Moderate	Moderate	Severe	Severe	Mild	Mild	Mild	Mild	Moderate	No	Never Smoker				3-4 times per week	7	Often	Very often	Sometimes	Often	Often	Often	Rarely/Never	Occasionally	None of the above
382	21	Pharmacy	Second	Single	59	160	10	29	3	Moderate (>1 pad soaked in 3 hours)	Yes	No	Thyroid disorders	Hormonal therapies (e.g., birth control pills), None of the above	Moderate	Moderate	Moderate	Moderate	Moderate	Moderate	Moderate	Mild	Moderate	Moderate	Not all all	Severe	Severe	Moderate	Moderate	Not at all	Not at all	Mild	Mild	No	Current Smoker	Electronic cigarettes/vape/IQOS			Occasionally	9	Very rarely	Very rarely	Sometimes	Very rarely	Rarely	Rarely	Frequently	Frequently	None of the above
383	22	Dentistry	Master’s/MBA	Single	52	168	13	30	5	Light (<1 pad soaked in 3 hours)	No	No	None of the below	None of the above	Mild	Mild	Not all all	Not all all	Not all all	Not all all	Not all all	Not all all	Not all all	Not all all	Not all all	Not all all	Not all all	Not all all	Not at all	Not at all	Not at all	Not at all	Not at all	No	Never Smoker				5-6 times per week	8	Very rarely	Very rarely	Very rarely	Very rarely	Very rarely	Very rarely	Rarely/Never	Occasionally	None of the above
384	22	Engineering & Architecture	Fifth	Single	76	173	13	29	6	Moderate (>1 pad soaked in 3 hours)	No	No	None of the below	None of the above	Moderate	Severe	Severe	Severe	Severe	Severe	Mild	Moderate	Severe	Severe	Not all all	Mild	Mild	Severe	Moderate	Moderate	Moderate	Moderate	Moderate	Yes	Never Smoker				3-4 times per week	8	Often	Often	Sometimes	Rarely	Rarely	Rarely	Sometimes	Sometimes	None of the above
385	20	Pharmacy	Third	Married			12	24	5	Light (<1 pad soaked in 3 hours)	No	No	None of the below	None of the above	Mild	Mild	Mild	Mild	Moderate	Moderate	Mild	Moderate	Moderate	Not all all	Not all all	Moderate	Moderate	Mild	Moderate	Not at all	Not at all	Mild	Mild	No	Never Smoker				Occasionally	4	Rarely	Rarely	Rarely	Sometimes	Very rarely	Rarely	Occasionally	Rarely/Never	None of the above
386	18	Business Administration	First	Single	65	160	12	21	6	Moderate (>1 pad soaked in 3 hours)	No	No	None of the below	None of the above	Not all all	Not all all	Severe	Not all all	Moderate	Not all all	Not all all	Not all all	Moderate	Not all all	Moderate	Not all all	Severe	Moderate	Not at all	Mild	Severe	Not at all	Not at all	Yes	Current Smoker	Electronic cigarettes/vape/IQOS			Occasionally	10	Very often	Very often	Very rarely	Very rarely	Very rarely	Very often	Frequently	Frequently	None of the above
387	21	Pharmacy	Fourth	Single	45	160	12	27	8	Moderate (>1 pad soaked in 3 hours)	No	No	None of the below	None of the above	Moderate	Moderate	Moderate	Moderate	Moderate	Mild	Not all all	Not all all	Moderate	Moderate	Not all all	Not all all	Moderate	Moderate	Moderate	Not at all	Mild	Not at all	Not at all	Yes	Current Smoker	Hookah (nargila)		1	3-4 times per week	9	Sometimes	Rarely	Sometimes	Rarely	Often	Sometimes	Sometimes	Frequently	I was displaced from my home
388	23	Pharmacy	Fifth	Single	68	168	11	26	6	Moderate (>1 pad soaked in 3 hours)	No	No	Diagnosed mental health conditions (e.g., depression, anxiety)	None of the above	Moderate	Severe	Moderate	Severe	Severe	Severe	Severe	Severe	Severe	Severe	Moderate	Severe	Moderate	Severe	Moderate	Moderate	Severe	Severe	Moderate	Yes	Current Smoker	Cigarette	5 or less		5-6 times per week	8	Very rarely	Very rarely	Very rarely	Very rarely	Very rarely	Very rarely	Sometimes	Rarely/Never	None of the above
389	24	Engineering & Architecture	Fourth	Single	60	164	11	19	3	Moderate (>1 pad soaked in 3 hours)	No	No	None of the below	None of the above	Severe	Moderate	Severe	Severe	Severe	Severe	Severe	Moderate	Moderate	Severe	Not all all	Mild	Mild	Not all all	Not at all	Not at all	Not at all	Not at all	Not at all	Yes	Never Smoker				Occasionally	9	Sometimes	Sometimes	Often	Sometimes	Sometimes	Often	Rarely/Never	Occasionally	I experienced financial difficulties due to the war
390	18	Business Administration	First	Single	99	164	13	40	5	Moderate (>1 pad soaked in 3 hours)	No	No	None of the below	None of the above	Mild	Moderate	Moderate	Moderate	Not all all	Mild	Mild	Mild	Mild	Moderate	Not all all	Moderate	Moderate	Mild	Mild	Not at all	Mild	Mild	Not at all	Yes	Never Smoker				I do not exercise	9	Very rarely	Very rarely	Sometimes	Rarely	Rarely	Sometimes	Sometimes	Sometimes	I lost or had a family member injured, My workplace or a family member’s workplace was damaged or destroyed
391	41	Education	PhD/DBA	Married	67	164	12	26	10	Moderate (>1 pad soaked in 3 hours)	No	No	None of the below	None of the above	Not all all	Not all all	Not all all	Not all all	Not all all	Not all all	Not all all	Not all all	Moderate	Moderate	Not all all	Not all all	Not all all	Severe	Not at all	Not at all	Not at all	Not at all	Not at all	No	Current Smoker	Hookah (nargila)		1	3-4 times per week	6	Often	Sometimes	Very rarely	Very rarely	Very rarely	Very rarely	Rarely/Never	Sometimes	None of the above
392	22	Education	Master’s/MBA	Single	58	166	11	25	7	Moderate (>1 pad soaked in 3 hours)	No	No	None of the below	None of the above	Mild	Moderate	Severe	Severe	Not all all	Mild	Not all all	Not all all	Severe	Mild	Mild	Moderate	Mild	Mild	Mild	Severe	Mild	Mild	Mild	No	Never Smoker				1-2 times per week	7	Sometimes	Very rarely	Very rarely	Very rarely	Rarely	Rarely	Sometimes	Sometimes	None of the above
393	22	Pharmacy	Fourth	Single	63	156	12	26	7	Moderate (>1 pad soaked in 3 hours)	No	No	None of the below	None of the above	Moderate	Moderate	Moderate	Moderate	Moderate	Moderate	Moderate	Not all all	Moderate	Severe	Not all all	Not all all	Mild	Moderate	Mild	Not at all	Mild	Moderate	Not at all	Yes	Never Smoker				I do not exercise	12	Rarely	Very rarely	Rarely	Rarely	Rarely	Very rarely	Frequently	Rarely/Never	I was displaced from my home, My workplace or a family member’s workplace was damaged or destroyed
394	23	Pharmacy	Fifth	Single	76	173	15	21	7	Moderate (>1 pad soaked in 3 hours)	No	No	None of the below	None of the above	Mild	Mild	Moderate	Moderate	Mild	Mild	Mild	Mild	Moderate	Moderate	Not all all	Moderate	Mild	Mild	Moderate	Not at all	Mild	Not at all	Mild	No	Never Smoker				Occasionally	8	Rarely	Sometimes	Sometimes	Sometimes	Rarely	Often	Sometimes	Occasionally	None of the above
395	21	Pharmacy	Fourth	Single	69	168	13	28	6	Moderate (>1 pad soaked in 3 hours)	No	No	None of the below	None of the above	Severe	Moderate	Moderate	Moderate	Moderate	Moderate	Moderate	Moderate	Moderate	Moderate	Moderate	Moderate	Moderate	Moderate	Moderate	Moderate	Moderate	Moderate	Moderate	Yes	Current Smoker	Hookah (nargila)		3	Occasionally	8	Often	Often	Often	Rarely	Rarely	Sometimes	Sometimes	Frequently	I was displaced from my home, My home was damaged or destroyed, I experienced financial difficulties due to the war, My workplace or a family member’s workplace was damaged or destroyed
396	21	Pharmacy	Fourth	Single	51	163	11	28	7	Moderate (>1 pad soaked in 3 hours)	No	No	None of the below	None of the above	Severe	Mild	Moderate	Mild	Moderate	Severe	Not all all	Mild	Severe	Severe	Not all all	Not all all	Severe	Moderate	Moderate	Moderate	Moderate	Mild	Moderate	No	Never Smoker				1-2 times per week	7	Sometimes	Very rarely	Sometimes	Rarely	Very rarely	Sometimes	Rarely/Never	Sometimes	None of the above
397	20	Pharmacy	Third	Single	55	162	12	33	8	Moderate (>1 pad soaked in 3 hours)	No	No	None of the below	None of the above	Moderate	Moderate	Mild	Mild	Not all all	Not all all	Not all all	Not all all	Mild	Mild	Not all all	Not all all	Not all all	Mild	Mild	Not at all	Not at all	Not at all	Not at all	No	Never Smoker				Occasionally	8	Sometimes	Rarely	Very rarely	Sometimes	Rarely	Rarely	Rarely/Never	Sometimes	I was displaced from my home
398	21	Pharmacy	Fourth	Single	67	163	12	28	7	Moderate (>1 pad soaked in 3 hours)	No	No	None of the below	None of the above	Moderate	Moderate	Moderate	Moderate	Mild	Mild	Mild	Mild	Moderate	Moderate	Mild	Mild	Mild	Moderate	Mild	Mild	Mild	Mild	Mild	No	Never Smoker				Occasionally	7	Rarely	Rarely	Rarely	Rarely	Rarely	Rarely	Sometimes	Frequently	None of the above
399	21	Pharmacy	Fourth	Single	51	167	13	28	8	Heavy (>1 pad soaked every 2 hours)	No	No	None of the below	None of the above	Severe	Severe	Severe	Severe	Severe	Severe	Severe	Severe	Severe	Severe	Moderate	Severe	Severe	Severe	Moderate	Moderate	Severe	Mild	Moderate	No	Never Smoker				Occasionally	7	Sometimes	Often	Very often	Very often	Sometimes	Sometimes	Frequently	Sometimes	None of the above
400	18	Pharmacy	First	Single	70	168	10	36	4	Moderate (>1 pad soaked in 3 hours)	No	No	Polycystic ovary syndrome (PCOS)	Hormonal therapies (e.g., birth control pills)	Moderate	Moderate	Moderate	Moderate	Moderate	Mild	Severe	Moderate	Mild	Mild	Moderate	Not all all	Moderate	Mild	Moderate	Not at all	Not at all	Moderate	Not at all	No	Never Smoker				I do not exercise	8	Very rarely	Rarely	Very rarely	Sometimes	Rarely	Sometimes	Frequently	Rarely/Never	None of the above
401	20	Health Sciences	Third	Single	40	155	12	30	7	Moderate (>1 pad soaked in 3 hours)	No	No	None of the below	None of the above	Mild	Not all all	Not all all	Not all all	Mild	Mild	Mild	Not all all	Mild	Mild	Not all all	Not all all	Not all all	Not all all	Not at all	Not at all	Not at all	Not at all	Not at all	No	Never Smoker				I do not exercise	7	Very rarely	Very rarely	Very rarely	Very rarely	Very rarely	Rarely	Sometimes	Sometimes	None of the above
402	23	Engineering & Architecture	Fifth	Single	56	172	13	28	7	Moderate (>1 pad soaked in 3 hours)	Yes	No	Polycystic ovary syndrome (PCOS)	None of the above	Severe	Severe	Severe	Severe	Severe	Severe	Severe	Severe	Severe	Severe	Moderate	Severe	Severe	Severe	Severe	Moderate	Severe	Moderate	Severe	No	Never Smoker				Occasionally	6	Often	Often	Sometimes	Often	Sometimes	Often	Sometimes	Occasionally	None of the above
403	19	Dentistry	First	Single	68	161	12	40	8	Moderate (>1 pad soaked in 3 hours)	No	No	None of the below	None of the above	Severe	Mild	Severe	Moderate	Moderate	Moderate	Mild	Mild	Moderate	Severe	Severe	Moderate	Moderate	Severe	Severe	Mild	Moderate	Mild	Mild	No	Never Smoker				Occasionally	8	Rarely	Sometimes	Rarely	Often	Rarely	Sometimes	Occasionally	Occasionally	None of the above
404	19	Business Administration	Second	Single	66	168	14	35	8	Moderate (>1 pad soaked in 3 hours)	No	No	None of the below	None of the above	Mild	Mild	Not all all	Mild	Mild	Mild	Mild	Mild	Mild	Mild	Mild	Mild	Mild	Mild	Moderate	Mild	Mild	Moderate	Mild	No	Never Smoker				Occasionally	7	Rarely	Rarely	Very rarely	Very rarely	Rarely	Sometimes	Rarely/Never	Occasionally	None of the above
405	19	Medicine	First	Single	75	160	13	27	5	Heavy (>1 pad soaked every 2 hours)	No	No	None of the below	None of the above	Severe	Severe	Moderate	Moderate	Severe	Severe	Severe	Moderate	Moderate	Moderate	Moderate	Moderate	Moderate	Severe	Mild	Severe	Severe	Severe	Severe	Yes	Never Smoker				Occasionally	8	Sometimes	Very often	Very often	Very often	Very often	Very often	Occasionally	Frequently	None of the above
406	19	Medicine	First	Single	100	175	12	30	10	Heavy (>1 pad soaked every 2 hours)	No	No	Polycystic ovary syndrome (PCOS)	None of the above	Severe	Severe	Severe	Severe	Severe	Severe	Severe	Severe	Severe	Severe	Mild	Severe	Severe	Severe	Severe	Moderate	Severe	Severe	Severe	Yes	Never Smoker				5-6 times per week	9	Often	Very often	Very often	Very often	Often	Very often	Occasionally	Rarely/Never	I was displaced from my home, My home was damaged or destroyed, I experienced financial difficulties due to the war
407	18	Medicine	First	Single	63	169	11	30	7	Moderate (>1 pad soaked in 3 hours)	Yes	No	None of the below	None of the above	Severe	Severe	Severe	Severe	Severe	Severe	Severe	Severe	Severe	Severe	Not all all	Severe	Severe	Severe	Severe	Severe	Severe	Severe	Severe	Yes	Never Smoker				I do not exercise	6	Often	Very often	Very often	Very rarely	Very rarely	Rarely	Rarely/Never	Occasionally	I experienced financial difficulties due to the war
408	20	Health Sciences	Second	Single	54	162	13	29	7	Light (<1 pad soaked in 3 hours)	No	No	None of the below	None of the above	Moderate	Moderate	Severe	Moderate	Moderate	Not all all	Mild	Moderate	Moderate	Moderate	Not all all	Moderate	Moderate	Moderate	Not at all	Moderate	Mild	Mild	Mild	No	Never Smoker				Occasionally	6	Sometimes	Often	Very often	Very often	Very often	Very often	Sometimes	Frequently	I experienced financial difficulties due to the war
409	18	Health Sciences	Second	Single	76	163	12	25	5	Moderate (>1 pad soaked in 3 hours)	No	No	None of the below	None of the above	Moderate	Moderate	Severe	Moderate	Mild	Mild	Mild	Mild	Moderate	Moderate	Not all all	Not all all	Mild	Severe	Moderate	Not at all	Mild	Mild	Mild	No	Never Smoker				1-2 times per week	7	Sometimes	Sometimes	Sometimes	Often	Rarely	Often	Frequently	Occasionally	None of the above
410	18	Human Sciences	First	Single	74	167	13	31	7	Heavy (>1 pad soaked every 2 hours)	No	No	None of the below	None of the above	Severe	Severe	Severe	Mild	Moderate	Moderate	Moderate	Moderate	Severe	Severe	Not all all	Moderate	Severe	Severe	Moderate	Moderate	Severe	Moderate	Severe	Yes	Current Smoker	Electronic cigarettes/vape/IQOS			I do not exercise	6	Often	Very often	Often	Sometimes	Very often	Very often	Frequently	Occasionally	I was displaced from my home, My home was damaged or destroyed, I lost or had a family member injured
411	20	Health Sciences	First	Single	70	158	11	30	6	Moderate (>1 pad soaked in 3 hours)	No	No	None of the below	None of the above	Severe	Moderate	Moderate	Mild	Not all all	Moderate	Not all all	Moderate	Moderate	Severe	Not all all	Moderate	Moderate	Moderate	Moderate	Moderate	Moderate	Moderate	Not at all	No	Current Smoker	Electronic cigarettes/vape/IQOS			3-4 times per week	7	Very rarely	Very often	Very often	Sometimes	Rarely	Very often	Occasionally	Frequently	I experienced financial difficulties due to the war
412	19	freshman	Freshman	Single	60	156	12	21	5	Moderate (>1 pad soaked in 3 hours)	No	No	None of the below	None of the above	Moderate	Not all all	Mild	Mild	Mild	Mild	Mild	Not all all	Mild	Mild	Not all all	Mild	Not all all	Moderate	Mild	Mild	Mild	Not at all	Mild	Yes	Current Smoker	Electronic cigarettes/vape/IQOS			3-4 times per week	6	Rarely	Rarely	Very rarely	Rarely	Very rarely	Rarely	Occasionally	Sometimes	None of the above
413	18	freshmen	Freshman	Single	51	160	12	30	5	Moderate (>1 pad soaked in 3 hours)	No	No	Polycystic ovary syndrome (PCOS)	None of the above	Severe	Severe	Moderate	Mild	Severe	Moderate	Mild	Not all all	Moderate	Moderate	Not all all	Moderate	Moderate	Severe	Severe	Mild	Mild	Moderate	Mild	Yes	Current Smoker	Electronic cigarettes/vape/IQOS			Occasionally	9	Often	Often	Rarely	Very rarely	Rarely	Often	Frequently	Frequently	None of the above
414	19	Sciences	First	Single	70	159	13	28	7	Moderate (>1 pad soaked in 3 hours)	No	No	None of the below	None of the above	Mild	Mild	Severe	Moderate	Moderate	Moderate	Mild	Mild	Moderate	Moderate	Not all all	Not all all	Mild	Moderate	Mild	Mild	Mild	Mild	Mild	Yes	Never Smoker				1-2 times per week	9	Sometimes	Rarely	Rarely	Very rarely	Very rarely	Very rarely	Occasionally	Sometimes	None of the above
415	18	Sciences	First	Single	60	162	13	23	7	Moderate (>1 pad soaked in 3 hours)	No	No	None of the below	None of the above	Mild	Mild	Moderate	Mild	Moderate	Moderate	Moderate	Mild	Moderate	Moderate	Not all all	Mild	Moderate	Moderate	Moderate	Not at all	Not at all	Mild	Mild	No	Never Smoker				Occasionally	8	Very rarely	Rarely	Rarely	Sometimes	Sometimes	Often	Occasionally	Occasionally	None of the above
416	18	Sciences	First	Single	60	160	13	23	8	Heavy (>1 pad soaked every 2 hours)	No	No	None of the below	None of the above	Moderate	Moderate	Severe	Severe	Moderate	Severe	Moderate	Moderate	Moderate	Severe	Mild	Severe	Moderate	Severe	Moderate	Moderate	Moderate	Mild	Moderate	No	Never Smoker				Occasionally	8	Sometimes	Often	Often	Rarely	Very rarely	Sometimes	Sometimes	Frequently	None of the above
417	20	Business Administration	Third	Single	52	155	13	27	5	Moderate (>1 pad soaked in 3 hours)	No	No	None of the below	None of the above	Mild	Mild	Not all all	Mild	Mild	Moderate	Mild	Mild	Mild	Not all all	Not all all	Mild	Not all all	Mild	Not at all	Not at all	Not at all	Mild	Mild	Yes	Never Smoker				3-4 times per week	8	Rarely	Rarely	Sometimes	Very rarely	Very rarely	Rarely	Sometimes	Sometimes	I was displaced from my home
418	21	Business Administration	Third	Single	55	164	13	26	7	Moderate (>1 pad soaked in 3 hours)	No	No	None of the below	None of the above	Moderate	Moderate	Moderate	Moderate	Moderate	Moderate	Moderate	Mild	Not all all	Not all all	Mild	Mild	Mild	Mild	Not at all	Not at all	Mild	Mild	Mild	No	Never Smoker				Occasionally	8	Rarely	Sometimes	Sometimes	Rarely	Sometimes	Rarely	Rarely/Never	Frequently	I was displaced from my home, My home was damaged or destroyed
419	18	Pharmacy	First	Single	45	164	11	30	5	Heavy (>1 pad soaked every 2 hours)	No	No	None of the below	None of the above	Severe	Severe	Moderate	Moderate	Mild	Mild	Mild	Mild	Moderate	Severe	Mild	Severe	Severe	Severe	Moderate	Moderate	Moderate	Moderate	Moderate	Yes	Never Smoker				3-4 times per week	6	Sometimes	Sometimes	Often	Rarely	Sometimes	Rarely	Occasionally	Sometimes	None of the above
420	18	Pharmacy	First	Single	46	156	13	26	4	Moderate (>1 pad soaked in 3 hours)	Yes	No	None of the below	None of the above	Severe	Severe	Moderate	Severe	Not all all	Not all all	Not all all	Severe	Not all all	Severe	Not all all	Not all all	Moderate	Severe	Moderate	Severe	Moderate	Severe	Mild	Yes	Never Smoker				Occasionally	6	Rarely	Rarely	Rarely	Sometimes	Sometimes	Rarely	Rarely/Never	Frequently	I experienced financial difficulties due to the war
421	19	Pharmacy	First	Single			13	25	7	Moderate (>1 pad soaked in 3 hours)	Yes	No	None of the below	None of the above	Moderate	Moderate	Moderate	Moderate	Moderate	Moderate	Moderate	Mild	Moderate	Moderate	Moderate	Mild	Mild	Moderate	Moderate	Moderate	Severe	Moderate	Severe	No	Never Smoker				Occasionally	5	Rarely	Sometimes	Sometimes	Sometimes	Very often	Often	Sometimes	Occasionally	I experienced financial difficulties due to the war
422	18	Pharmacy	First	Single	57	160	11	24	7	Moderate (>1 pad soaked in 3 hours)	Yes	No	Do not have a period for 3 months or more (amenorrhea)	None of the above	Severe	Severe	Severe	Severe	Mild	Severe	Moderate	Mild	Moderate	Mild	Mild	Mild	Mild	Severe	Moderate	Mild	Mild	Moderate	Moderate	No	Never Smoker				I do not exercise	8	Rarely	Rarely	Sometimes	Often	Rarely	Rarely	Occasionally	Occasionally	I was displaced from my home, I experienced financial difficulties due to the war
423	22	Business Administration	Third	Single	70	150	11	30	7	Heavy (>1 pad soaked every 2 hours)	No	No	Polycystic ovary syndrome (PCOS)	Hormonal therapies (e.g., birth control pills)	Severe	Severe	Severe	Moderate	Severe	Severe	Severe	Moderate	Severe	Severe	Mild	Moderate	Severe	Severe	Moderate	Mild	Not at all	Moderate	Moderate	Yes	Never Smoker				I do not exercise	8	Often	Rarely	Sometimes	Rarely	Rarely	Sometimes	Rarely/Never	Sometimes	I was displaced from my home
424	20	Business Administration	Third	Single	63	170	13	23	8	Moderate (>1 pad soaked in 3 hours)	No	No	Thyroid disorders	None of the above	Moderate	Moderate	Mild	Moderate	Severe	Severe	Severe	Mild	Moderate	Severe	Mild	Mild	Moderate	Moderate	Mild	Mild	Mild	Mild	Mild	No	Never Smoker				Occasionally	7	Very rarely	Very rarely	Very rarely	Very rarely	Very rarely	Very rarely	Rarely/Never	Sometimes	None of the above
425	20	Business Administration	Second	Single	52	157	13	27	7	Moderate (>1 pad soaked in 3 hours)	No	No	Thyroid disorders	None of the above	Severe	Moderate	Moderate	Moderate	Severe	Severe	Severe	Severe	Severe	Moderate	Severe	Moderate	Severe	Severe	Moderate	Mild	Moderate	Not at all	Moderate	No	Current Smoker	Electronic cigarettes/vape/IQOS			I do not exercise	7	Very rarely	Sometimes	Sometimes	Sometimes	Rarely	Very often	Rarely/Never	Occasionally	My workplace or a family member’s workplace was damaged or destroyed
426	19	Business Administration	Second	Single	62	155	10	28	4	Moderate (>1 pad soaked in 3 hours)	No	No	None of the below	None of the above	Moderate	Moderate	Moderate	Moderate	Moderate	Moderate	Moderate	Moderate	Moderate	Moderate	Moderate	Moderate	Moderate	Severe	Moderate	Moderate	Moderate	Moderate	Moderate	Yes	Current Smoker	Electronic cigarettes/vape/IQOS			3-4 times per week	5	Sometimes	Sometimes	Sometimes	Sometimes	Rarely	Sometimes	Sometimes	Occasionally	I experienced financial difficulties due to the war
427	19	Business Administration	Second	Single	61	160	14	28	7	Moderate (>1 pad soaked in 3 hours)	Yes	No	Diagnosed mental health conditions (e.g., depression, anxiety)	None of the above	Severe	Severe	Severe	Moderate	Severe	Severe	Severe	Severe	Moderate	Moderate	Moderate	Severe	Severe	Severe	Moderate	Moderate	Severe	Severe	Severe	Yes	Current Smoker	Electronic cigarettes/vape/IQOS			3-4 times per week	5	Sometimes	Sometimes	Very often	Very rarely	Very often	Very often	Sometimes	Sometimes	I was displaced from my home
428	20	Business Administration	First	Single	51	155	9	30	6	Moderate (>1 pad soaked in 3 hours)	No	No	Polycystic ovary syndrome (PCOS)	None of the above	Severe	Moderate	Moderate	Severe	Severe	Severe	Severe	Not all all	Not all all	Mild	Not all all	Not all all	Moderate	Severe	Mild	Not at all	Mild	Mild	Moderate	Yes	Current Smoker	Electronic cigarettes/vape/IQOS			I do not exercise	5	Sometimes	Often	Very often	Very rarely	Often	Rarely	Occasionally	Sometimes	None of the above
429	19	Health Sciences	First	Single	93	168	14	35	7	Moderate (>1 pad soaked in 3 hours)	No	No	None of the below	None of the above	Moderate	Moderate	Severe	Moderate	Moderate	Moderate	Moderate	Severe	Severe	Severe	Not all all	Severe	Moderate	Severe	Mild	Moderate	Moderate	Mild	Moderate	No	Never Smoker				3-4 times per week	9	Often	Often	Rarely	Rarely	Rarely	Very often	Sometimes	Sometimes	None of the above
430	18	Freshman	Freshman	Single	61	172	14	30	3	Light (<1 pad soaked in 3 hours)	No	No	None of the below	None of the above	Severe	Severe	Severe	Severe	Not all all	Moderate	Not all all	Not all all	Moderate	Severe	Not all all	Moderate	Mild	Severe	Not at all	Not at all	Not at all	Not at all	Not at all	No	Never Smoker				I do not exercise	8	Very rarely	Very rarely	Very rarely	Very rarely	Very rarely	Very rarely	Occasionally	Occasionally	None of the above
431	22	Engineering & Architecture	Third	Single	48	159	12	28	7	Light (<1 pad soaked in 3 hours)	No	No	None of the below	None of the above	Moderate	Mild	Moderate	Mild	Moderate	Moderate	Mild	Moderate	Moderate	Mild	Moderate	Mild	Mild	Severe	Moderate	Mild	Moderate	Mild	Mild	No	Never Smoker				I do not exercise	7	Often	Sometimes	Often	Sometimes	Often	Often	Frequently	Occasionally	None of the above
432	19	Freshman	Freshman	Single	60	161	12	24	8	Moderate (>1 pad soaked in 3 hours)	No	No	None of the below	None of the above	Moderate	Severe	Severe	Severe	Severe	Mild	Moderate	Moderate	Severe	Moderate	Not all all	Severe	Moderate	Severe	Moderate	Moderate	Moderate	Moderate	Not at all	No	Never Smoker				Occasionally	6	Often	Very often	Often	Rarely	Rarely	Very often	Frequently	Occasionally	I experienced financial difficulties due to the war
433	18	Freshman	Freshman	Single	55	158	12	29	10	Moderate (>1 pad soaked in 3 hours)	No	No	None of the below	None of the above	Moderate	Mild	Severe	Moderate	Mild	Moderate	Moderate	Moderate	Moderate	Mild	Mild	Severe	Moderate	Severe	Mild	Not at all	Not at all	Mild	Moderate	Yes	Current Smoker	Hookah (nargila)		1	Daily	8	Very rarely	Rarely	Very often	Often	Sometimes	Often	Rarely/Never	Rarely/Never	None of the above
434	18	Sciences	First	Single	59		14	25	7	Moderate (>1 pad soaked in 3 hours)	Yes	No	None of the below	None of the above	Moderate	Mild	Not all all	Mild	Not all all	Not all all	Not all all	Not all all	Not all all	Not all all	Mild	Mild	Not all all	Severe	Mild	Not at all	Mild	Not at all	Mild	No	Never Smoker				1-2 times per week	7	Very rarely	Very rarely	Rarely	Rarely	Very rarely	Rarely	Occasionally	Frequently	None of the above
435	18	Sciences	First	Single	42	153	12	27	7	Moderate (>1 pad soaked in 3 hours)	No	No	None of the below	None of the above	Moderate	Moderate	Moderate	Moderate	Moderate	Moderate	Moderate	Mild	Mild	Mild	Mild	Moderate	Moderate	Severe	Mild	Not at all	Mild	Mild	Mild	Yes	Never Smoker				Occasionally	6	Sometimes	Sometimes	Often	Sometimes	Rarely	Rarely	Sometimes	Sometimes	None of the above
436	19	Sciences	First	Single	59	164	13	29	5	Moderate (>1 pad soaked in 3 hours)	Yes	No	None of the below	None of the above	Severe	Moderate	Severe	Moderate	Mild	Moderate	Moderate	Moderate	Mild	Severe	Not all all	Moderate	Moderate	Severe	Moderate	Moderate	Severe	Moderate	Mild	No	Never Smoker				I do not exercise	9	Rarely	Sometimes	Often	Sometimes	Sometimes	Sometimes	Sometimes	Occasionally	None of the above
437	21	Sciences	Third	Single	50	163	14	28	6	Light (<1 pad soaked in 3 hours)	No	No	None of the below	None of the above	Severe	Severe	Moderate	Severe	Moderate	Moderate	Moderate	Moderate	Moderate	Severe	Moderate	Moderate	Moderate	Moderate	Moderate	Moderate	Moderate	Moderate	Severe	No	Never Smoker				Occasionally	7	Very rarely	Rarely	Sometimes	Rarely	Rarely	Very rarely	Frequently	Sometimes	None of the above
438	21	Sciences	Third	Single	67	165	13	28	5	Moderate (>1 pad soaked in 3 hours)	No	No	None of the below	None of the above	Severe	Severe	Moderate	Moderate	Severe	Mild	Severe	Severe	Severe	Moderate	Not all all	Moderate	Severe	Severe	Moderate	Not at all	Severe	Moderate	Moderate	No	Never Smoker				5-6 times per week	6	Sometimes	Sometimes	Sometimes	Very rarely	Very rarely	Sometimes	Occasionally	Occasionally	My workplace or a family member’s workplace was damaged or destroyed
439	20	Sciences	Third	Single	54	162	13	28	6	Moderate (>1 pad soaked in 3 hours)	No	No	None of the below	None of the above	Moderate	Severe	Moderate	Mild	Moderate	Moderate	Severe	Moderate	Severe	Moderate	Mild	Severe	Severe	Mild	Severe	Not at all	Mild	Moderate	Moderate	Yes	Never Smoker				I do not exercise	11	Rarely	Often	Very often	Sometimes	Rarely	Rarely	Sometimes	Sometimes	None of the above
440	18	Business Administration	First	Single	54	163	13	35	5	Heavy (>1 pad soaked every 2 hours)	No	No	None of the below	None of the above	Severe	Severe	Severe	Severe	Severe	Severe	Severe	Severe	Severe	Severe	Severe	Severe	Severe	Severe	Severe	Severe	Severe	Severe	Severe	Yes	Current Smoker	Electronic cigarettes/vape/IQOS			Occasionally	5	Very often	Very often	Very often	Very often	Very often	Very often	Rarely/Never	Occasionally	None of the above
441	20	Sciences	Third	Single	62	165	11	28	6	Moderate (>1 pad soaked in 3 hours)	No	No	None of the below	None of the above	Moderate	Mild	Moderate	Moderate	Mild	Mild	Mild	Mild	Moderate	Severe	Not all all	Mild	Mild	Severe	Mild	Mild	Moderate	Mild	Mild	Yes	Never Smoker				Occasionally	8	Rarely	Sometimes	Sometimes	Sometimes	Rarely	Very rarely	Rarely/Never	Sometimes	None of the above
442	20	Health Sciences	Third	Single	68	165	14	28	4	Moderate (>1 pad soaked in 3 hours)	Yes	No	None of the below	None of the above	Severe	Moderate	Severe	Severe	Severe	Severe	Moderate	Moderate	Severe	Moderate	Moderate	Severe	Severe	Severe	Severe	Moderate	Moderate	Moderate	Moderate	Yes	Current Smoker	Electronic cigarettes/vape/IQOS			I do not exercise	5	Sometimes	Sometimes	Sometimes	Sometimes	Sometimes	Sometimes	Sometimes	Sometimes	I was displaced from my home
443	22	Health Sciences	Third	Single	73	167	11	24	5	Moderate (>1 pad soaked in 3 hours)	No	No	None of the below	None of the above	Moderate	Moderate	Moderate	Moderate	Moderate	Moderate	Moderate	Moderate	Moderate	Moderate	Moderate	Moderate	Moderate	Moderate	Mild	Mild	Mild	Mild	Mild	No	Never Smoker				Occasionally	7	Rarely	Often	Often	Often	Often	Often	Sometimes	Occasionally	I was displaced from my home
444	20	Health Sciences	Third	Single	45	157	13	27	7	Moderate (>1 pad soaked in 3 hours)	No	No	None of the below	None of the above	Moderate	Moderate	Severe	Moderate	Severe	Severe	Moderate	Mild	Severe	Mild	Not all all	Severe	Mild	Severe	Severe	Moderate	Moderate	Moderate	Severe	Yes	Never Smoker				Occasionally	8	Very often	Often	Very often	Often	Often	Often	Frequently	Frequently	None of the above
445	20	Health Sciences	Third	Single	57	170	12	28	5	Moderate (>1 pad soaked in 3 hours)	No	No	None of the below	None of the above	Moderate	Moderate	Mild	Mild	Mild	Mild	Mild	Not all all	Mild	Mild	Moderate	Moderate	Mild	Moderate	Not at all	Not at all	Mild	Not at all	Mild	No	Never Smoker				Occasionally	8	Rarely	Rarely	Rarely	Rarely	Rarely	Rarely	Occasionally	Sometimes	None of the above
446	20	Health Sciences	Third	Single	77	165	12	30	5	Moderate (>1 pad soaked in 3 hours)	No	No	Polycystic ovary syndrome (PCOS)	None of the above	Moderate	Moderate	Moderate	Moderate	Moderate	Moderate	Moderate	Moderate	Severe	Moderate	Moderate	Severe	Moderate	Moderate	Moderate	Moderate	Moderate	Moderate	Moderate	Yes	Current Smoker	Hookah (nargila)		1	3-4 times per week	8	Very rarely	Rarely	Rarely	Very rarely	Very rarely	Very rarely	Rarely/Never	Occasionally	None of the above
447	18	Pharmacy	First	Single	54	160	12	21	7	Moderate (>1 pad soaked in 3 hours)	No	No	None of the below	None of the above	Severe	Not all all	Severe	Severe	Severe	Not all all	Not all all	Not all all	Severe	Severe	Not all all	Severe	Not all all	Severe	Moderate	Moderate	Severe	Moderate	Moderate	Yes	Never Smoker				Occasionally	6	Rarely	Often	Very often	Very often	Rarely	Rarely	Sometimes	Occasionally	I experienced financial difficulties due to the war, I lost or had a family member injured
448	20	Health Sciences	Third	Single	51	159	12	28	7	Heavy (>1 pad soaked every 2 hours)	No	No	None of the below	None of the above	Severe	Severe	Severe	Severe	Severe	Severe	Mild	Severe	Severe	Severe	Not all all	Moderate	Severe	Severe	Moderate	Moderate	Moderate	Moderate	Moderate	Yes	Never Smoker				1-2 times per week	8	Very rarely	Often	Very often	Rarely	Rarely	Very rarely	Frequently	Sometimes	I was displaced from my home, My home was damaged or destroyed, I experienced financial difficulties due to the war, My workplace or a family member’s workplace was damaged or destroyed
449	21	Health Sciences	Third	Single	68	167	14	32	8	Moderate (>1 pad soaked in 3 hours)	No	No	None of the below	None of the above	Severe	Moderate	Mild	Severe	Severe	Mild	Moderate	Moderate	Mild	Severe	Mild	Moderate	Severe	Severe	Moderate	Moderate	Severe	Severe	Moderate	Yes	Never Smoker				3-4 times per week	8	Very rarely	Rarely	Very rarely	Rarely	Very rarely	Very rarely	Rarely/Never	Sometimes	I was displaced from my home
450	19	Pharmacy	First	Single	56	158	12	29	7	Moderate (>1 pad soaked in 3 hours)	No	No	Other gynecological (women-related) condition	None of the above	Moderate	Mild	Mild	Mild	Moderate	Mild	Mild	Mild	Mild	Moderate	Not all all	Mild	Mild	Moderate	Mild	Not at all	Not at all	Mild	Mild	Yes	Current Smoker	Electronic cigarettes/vape/IQOS			1-2 times per week	8	Rarely	Very rarely	Rarely	Very rarely	Very rarely	Very rarely	Sometimes	Sometimes	I was displaced from my home
451	20	Sciences	Third	Single	63	169	9	30	7	Heavy (>1 pad soaked every 2 hours)	No	No	None of the below	None of the above	Not all all	Severe	Severe	Mild	Mild	Mild	Mild	Mild	Severe	Severe	Mild	Mild	Severe	Severe	Mild	Mild	Mild	Mild	Mild	Yes	Never Smoker				Daily	8	Rarely	Rarely	Very rarely	Often	Very rarely	Very often	Sometimes	Sometimes	I was displaced from my home
452	24	Health Sciences	Fourth	Single	75	161	12	27	6	Moderate (>1 pad soaked in 3 hours)	Yes	No	None of the below	None of the above	Severe	Moderate	Mild	Severe	Moderate	Moderate	Moderate	Mild	Moderate	Moderate	Severe	Mild	Moderate	Moderate	Mild	Mild	Moderate	Moderate	Moderate	Yes	Current Smoker	Electronic cigarettes/vape/IQOS			I do not exercise	8	Sometimes	Often	Rarely	Very often	Sometimes	Sometimes	Frequently	Frequently	None of the above
453	22	Health Sciences	Fourth	Single	50	167	13	24	7	Heavy (>1 pad soaked every 2 hours)	No	No	None of the below	None of the above	Severe	Severe	Severe	Moderate	Moderate	Moderate	Moderate	Mild	Moderate	Severe	Not all all	Moderate	Moderate	Mild	Mild	Moderate	Moderate	Moderate	Moderate	Yes	Never Smoker				Occasionally	9	Sometimes	Often	Often	Sometimes	Often	Sometimes	Sometimes	Occasionally	None of the above
454	18	Human Sciences	First	Single	80	161	10	28	5	Moderate (>1 pad soaked in 3 hours)	No	No	None of the below	None of the above	Severe	Severe	Severe	Severe	Severe	Moderate	Moderate	Mild	Moderate	Moderate	Severe	Severe	Mild	Moderate	Mild	Mild	Moderate	Mild	Mild	No	Never Smoker				Occasionally	6	Sometimes	Rarely	Often	Sometimes	Rarely	Sometimes	Sometimes	Sometimes	None of the above
455	18	Health Sciences	First	Single	55	160	10	28	6	Moderate (>1 pad soaked in 3 hours)	No	No	None of the below	None of the above	Severe	Moderate	Severe	Severe	Mild	Mild	Moderate	Mild	Moderate	Moderate	Not all all	Not all all	Severe	Moderate	Moderate	Not at all	Not at all	Moderate	Mild	Yes	Never Smoker				Occasionally	5	Very rarely	Rarely	Often	Very rarely	Very rarely	Sometimes	Frequently	Frequently	None of the above
456	20	Health Sciences	First	Single	65	166	13	25	5	Moderate (>1 pad soaked in 3 hours)	No	No	None of the below	None of the above	Moderate	Moderate	Moderate	Moderate	Moderate	Moderate	Severe	Not all all	Moderate	Moderate	Mild	Moderate	Moderate	Moderate	Severe	Mild	Moderate	Moderate	Moderate	Yes	Never Smoker				Occasionally	6	Rarely	Rarely	Sometimes	Sometimes	Very rarely	Very rarely	Rarely/Never	Sometimes	I was displaced from my home
457	19	Medicine	Second	Single	57	155	12	26	10	Heavy (>1 pad soaked every 2 hours)	No	No	None of the below	None of the above	Moderate	Severe	Moderate	Moderate	Mild	Mild	Not all all	Mild	Moderate	Moderate	Mild	Not all all	Moderate	Moderate	Moderate	Mild	Moderate	Mild	Not at all	No	Never Smoker				Occasionally	8	Often	Often	Often	Often	Sometimes	Rarely	Sometimes	Frequently	I was displaced from my home, My home was damaged or destroyed
458	19	Pharmacy	Second	Single	59	155	10	34	7	Moderate (>1 pad soaked in 3 hours)	No	No	None of the below	None of the above	Moderate	Moderate	Moderate	Moderate	Mild	Mild	Mild	Moderate	Not all all	Not all all	Not all all	Mild	Moderate	Moderate	Moderate	Moderate	Moderate	Moderate	Mild	No	Never Smoker				3-4 times per week	8	Very rarely	Rarely	Sometimes	Sometimes	Rarely	Sometimes	Occasionally	Frequently	I was displaced from my home, My home was damaged or destroyed, My workplace or a family member’s workplace was damaged or destroyed
459	19	Pharmacy	First	Single	82	176	11	25	7	Heavy (>1 pad soaked every 2 hours)	No	No	Thyroid disorders	None of the above	Moderate	Moderate	Moderate	Severe	Moderate	Moderate	Moderate	Moderate	Severe	Severe	Not all all	Severe	Severe	Severe	Severe	Mild	Moderate	Not at all	Mild	No	Never Smoker				I do not exercise	6	Rarely	Sometimes	Often	Often	Very rarely	Very often	Occasionally	Rarely/Never	None of the above
460	23	Medicine	Third	Single	62	153	10	28	6	Heavy (>1 pad soaked every 2 hours)	No	No	Polycystic ovary syndrome (PCOS)	None of the above	Severe	Severe	Severe	Severe	Severe	Severe	Severe	Severe	Severe	Mild	Not all all	Severe	Severe	Severe	Moderate	Mild	Moderate	Severe	Moderate	Yes	Current Smoker	Electronic cigarettes/vape/IQOS			Occasionally	6	Sometimes	Sometimes	Often	Rarely	Rarely	Rarely	Occasionally	Occasionally	None of the above
461	20	Medicine	Second	Single	50	173	12	31	7	Moderate (>1 pad soaked in 3 hours)	No	No	None of the below	None of the above	Moderate	Moderate	Severe	Severe	Severe	Mild	Moderate	Severe	Severe	Severe	Mild	Mild	Moderate	Moderate	Moderate	Not at all	Mild	Mild	Not at all	No	Never Smoker				3-4 times per week	6	Rarely	Sometimes	Often	Often	Often	Often	Occasionally	Frequently	I was displaced from my home, My home was damaged or destroyed, I experienced financial difficulties due to the war
462	23	Business Administration	Third	Single		160	12	24	7	Moderate (>1 pad soaked in 3 hours)	No	No	None of the below	None of the above	Moderate	Moderate	Not all all	Mild	Moderate	Moderate	Moderate	Moderate	Moderate	Mild	Mild	Moderate	Moderate	Moderate	Mild	Not at all	Not at all	Mild	Mild	Yes	Never Smoker				I do not exercise	7	Sometimes	Often	Often	Rarely	Rarely	Very rarely	Sometimes	Sometimes	My workplace or a family member’s workplace was damaged or destroyed
463	21	Medicine	Third	Single	52	160	13	35	8	Heavy (>1 pad soaked every 2 hours)	No	No	None of the below	None of the above	Moderate	Severe	Mild	Moderate	Moderate	Moderate	Severe	Mild	Severe	Mild	Mild	Mild	Severe	Severe	Moderate	Moderate	Moderate	Moderate	Moderate	Yes	Never Smoker				Occasionally	7	Rarely	Sometimes	Sometimes	Rarely	Rarely	Rarely	Frequently	Sometimes	I lost or had a family member injured
464	18	Nutrition	First	Single	48	163	13	28	7	Moderate (>1 pad soaked in 3 hours)	No	No	None of the below	None of the above	Moderate	Mild	Severe	Moderate	Mild	Mild	Mild	Mild	Severe	Moderate	Not all all	Not all all	Not all all	Not all all	Mild	Not at all	Mild	Mild	Mild	Yes	Never Smoker				1-2 times per week	6	Sometimes	Sometimes	Sometimes	Very rarely	Rarely	Rarely	Frequently	Occasionally	None of the above
465	19	Medicine	First	Single	45	167	13	30	4	Light (<1 pad soaked in 3 hours)	No	No	None of the below	None of the above	Severe	Moderate	Severe	Severe	Moderate	Severe	Severe	Moderate	Severe	Severe	Not all all	Mild	Moderate	Mild	Moderate	Mild	Mild	Mild	Moderate	Yes	Never Smoker				1-2 times per week	6	Often	Often	Often	Often	Often	Often	Frequently	Sometimes	None of the above
466	18	Health Sciences	First	Single	65	172	12	26	5	Moderate (>1 pad soaked in 3 hours)	No	No	None of the below	None of the above	Moderate	Mild	Mild	Mild	Moderate	Moderate	Moderate	Moderate	Severe	Severe	Moderate	Mild	Mild	Severe	Moderate	Moderate	Moderate	Moderate	Moderate	Yes	Never Smoker				1-2 times per week	6	Rarely	Rarely	Sometimes	Very rarely	Sometimes	Sometimes	Occasionally	Occasionally	None of the above
467	20	Human Sciences	Third	Single	71		11	28	5	Light (<1 pad soaked in 3 hours)	No	No	Polycystic ovary syndrome (PCOS)	Medication for anxiety, depression, or another mental health condition	Severe	Severe	Moderate	Severe	Severe	Severe	Moderate	Severe	Severe	Severe	Mild	Severe	Severe	Moderate	Moderate	Moderate	Severe	Mild	Moderate	No	Never Smoker				I do not exercise	7	Often	Often	Very often	Very often	Often	Sometimes	Occasionally	Occasionally	None of the above
468	18	Sciences	Second	Single	57	167	11	31	7	Light (<1 pad soaked in 3 hours)	No	No	None of the below	None of the above	Moderate	Moderate	Moderate	Moderate	Mild	Mild	Moderate	Not all all	Mild	Severe	Not all all	Not all all	Severe	Not all all	Severe	Mild	Mild	Moderate	Mild	No	Never Smoker				3-4 times per week	8	Very rarely	Very rarely	Sometimes	Very rarely	Very rarely	Very rarely	Occasionally	Rarely/Never	None of the above
469	19	Technology	First	Single	67	165	13	35	8	Moderate (>1 pad soaked in 3 hours)	No	No	None of the below	None of the above	Moderate	Moderate	Mild	Moderate	Moderate	Mild	Mild	Not all all	Mild	Moderate	Not all all	Not all all	Severe	Mild	Mild	Mild	Mild	Mild	Mild	No	Never Smoker				Occasionally	9	Rarely	Often	Very often	Rarely	Rarely	Often	Sometimes	Occasionally	I was displaced from my home, I experienced financial difficulties due to the war
470	20	Agricultural & Food Sciences	Second	Single	49	168	9	26	8	Moderate (>1 pad soaked in 3 hours)	Yes	No	Thyroid disorders	None of the above	Moderate	Mild	Mild	Mild	Mild	Mild	Mild	Mild	Mild	Moderate	Not all all	Mild	Mild	Mild	Not at all	Not at all	Mild	Not at all	Not at all	No	Never Smoker				I do not exercise	6	Rarely	Often	Often	Often	Often	Often	Sometimes	Sometimes	None of the above
471	22	Engineering & Architecture	Fourth	Single	55		10	25	7	Heavy (>1 pad soaked every 2 hours)	No	No	None of the below	None of the above	Mild	Mild	Severe	Moderate	Mild	Mild	Not all all	Mild	Mild	Mild	Not all all	Not all all	Mild	Moderate	Mild	Mild	Not at all	Not at all	Not at all	No	Never Smoker				I do not exercise	6	Sometimes	Rarely	Sometimes	Very rarely	Very rarely	Very rarely	Sometimes	Occasionally	None of the above
472	18	Business Administration	First	Single	45	160	14	24	8	Moderate (>1 pad soaked in 3 hours)	No	No	None of the below	None of the above	Moderate	Moderate	Severe	Severe	Mild	Mild	Mild	Not all all	Moderate	Mild	Mild	Moderate	Moderate	Mild	Not at all	Not at all	Not at all	Not at all	Not at all	No	Current Smoker	Hookah (nargila)		1	1-2 times per week	7	Very rarely	Very often	Often	Very often	Often	Often	Sometimes	Frequently	None of the above
473	20	Nursing	Second	Single	49	145	11	29	6	Moderate (>1 pad soaked in 3 hours)	No	No	None of the below	None of the above	Severe	Moderate	Moderate	Severe	Severe	Mild	Moderate	Moderate	Severe	Severe	Mild	Severe	Severe	Severe	Severe	Mild	Severe	Mild	Severe	Yes	Never Smoker				I do not exercise	5	Often	Very often	Very often	Often	Sometimes	Very often	Sometimes	Sometimes	I experienced financial difficulties due to the war
474	18	Business Administration	Second	Single	40	150	11	30	7	Moderate (>1 pad soaked in 3 hours)	No	No	None of the below	None of the above	Moderate	Not all all	Mild	Mild	Not all all	Not all all	Moderate	Mild	Not all all	Not all all	Not all all	Moderate	Not all all	Mild	Moderate	Not at all	Not at all	Mild	Not at all	Yes	Never Smoker				Occasionally	7	Very rarely	Very rarely	Very rarely	Very rarely	Very rarely	Very rarely	Frequently	Occasionally	None of the above
475	18	marketing	Freshman	Single	67	170	12	30	7	Heavy (>1 pad soaked every 2 hours)	No	No	None of the below	None of the above	Moderate	Moderate	Severe	Moderate	Mild	Mild	Mild	Severe	Moderate	Moderate	Mild	Severe	Severe	Severe	Mild	Mild	Moderate	Mild	Moderate	Yes	Never Smoker				3-4 times per week	10	Rarely	Rarely	Sometimes	Rarely	Rarely	Rarely	Sometimes	Occasionally	None of the above
476	18	Health Sciences	First	Single	55	158	12	23	7	Moderate (>1 pad soaked in 3 hours)	No	No	None of the below	None of the above	Mild	Not all all	Not all all	Moderate	Mild	Mild	Mild	Moderate	Moderate	Moderate	Not all all	Not all all	Moderate	Moderate	Moderate	Moderate	Moderate	Moderate	Moderate	No	Never Smoker				Daily	6	Often	Often	Very often	Rarely	Rarely	Sometimes	Sometimes	Sometimes	None of the above
477	23	Agricultural & Food Sciences	Master’s/MBA	Single	95	170	12	29	6	Moderate (>1 pad soaked in 3 hours)	No	No	Diagnosed mental health conditions (e.g., depression, anxiety)	Medication for anxiety, depression, or another mental health condition	Not all all	Not all all	Mild	Mild	Mild	Mild	Mild	Not all all	Moderate	Moderate	Not all all	Moderate	Mild	Moderate	Mild	Not at all	Not at all	Mild	Mild	No	Never Smoker				3-4 times per week	7	Very rarely	Very rarely	Very rarely	Sometimes	Very rarely	Very rarely	Sometimes	Sometimes	My workplace or a family member’s workplace was damaged or destroyed
478	18	Pharmacy	First	Single	77	167	9	30	4	Moderate (>1 pad soaked in 3 hours)	No	No	None of the below	None of the above	Moderate	Moderate	Moderate	Not all all	Mild	Mild	Mild	Mild	Mild	Moderate	Mild	Moderate	Moderate	Moderate	Mild	Mild	Mild	Moderate	Moderate	Yes	Never Smoker				3-4 times per week	5	Sometimes	Very rarely	Sometimes	Sometimes	Rarely	Sometimes	Frequently	Occasionally	None of the above
479	18	Engineering & Architecture	First	Single	51	158	13	32	6	Moderate (>1 pad soaked in 3 hours)	No	No	None of the below	None of the above	Moderate	Mild	Moderate	Moderate	Moderate	Moderate	Mild	Mild	Moderate	Moderate	Not all all	Moderate	Not all all	Moderate	Moderate	Mild	Mild	Mild	Moderate	No	Never Smoker				5-6 times per week	7	Rarely	Sometimes	Rarely	Rarely	Very rarely	Rarely	Occasionally	Occasionally	None of the above
480	19	Agricultural & Food Sciences	Second	Single	58	158	9	27	7	Moderate (>1 pad soaked in 3 hours)	No	No	None of the below	None of the above	Mild	Mild	Moderate	Not all all	Moderate	Moderate	Mild	Mild	Moderate	Moderate	Not all all	Not all all	Mild	Moderate	Not at all	Not at all	Not at all	Not at all	Not at all	No	Never Smoker				3-4 times per week	8	Very rarely	Rarely	Very rarely	Rarely	Very rarely	Very rarely	Rarely/Never	Sometimes	None of the above
481	25	Health Sciences	Master’s/MBA	Single	65	160	11	26	7	Moderate (>1 pad soaked in 3 hours)	No	No	None of the below	None of the above	Moderate	Moderate	Mild	Mild	Moderate	Mild	Mild	Mild	Mild	Mild	Not all all	Not all all	Mild	Moderate	Mild	Mild	Mild	Mild	Mild	No	Never Smoker				Occasionally	6	Rarely	Sometimes	Very rarely	Rarely	Very rarely	Very rarely	Sometimes	Sometimes	I lost or had a family member injured
482	21	Medicine	Third	Single	80	165	12	27	5	Light (<1 pad soaked in 3 hours)	No	No	Polycystic ovary syndrome (PCOS)	None of the above	Mild	Mild	Mild	Mild	Mild	Mild	Mild	Mild	Mild	Not all all	Mild	Not all all	Mild	Mild	Mild	Mild	Mild	Mild	Mild	Yes	Never Smoker				3-4 times per week	7	Rarely	Sometimes	Often	Sometimes	Sometimes	Rarely	Frequently	Sometimes	I lost or had a family member injured
483	22	Medicine	Third	Single	83	170	12	28	5	Moderate (>1 pad soaked in 3 hours)	No	No	None of the below	None of the above	Moderate	Moderate	Not all all	Moderate	Moderate	Moderate	Not all all	Not all all	Moderate	Moderate	Not all all	Not all all	Moderate	Not all all	Mild	Mild	Mild	Mild	Mild	No	Never Smoker				1-2 times per week	12	Rarely	Often	Rarely	Often	Sometimes	Sometimes	Rarely/Never	Sometimes	I experienced financial difficulties due to the war
484	18	Human Sciences	First	Single	62	160	11	32	8	Moderate (>1 pad soaked in 3 hours)	No	No	None of the below	None of the above	Not all all	Not all all	Mild	Moderate	Moderate	Moderate	Moderate	Moderate	Moderate	Moderate	Not all all	Mild	Mild	Moderate	Mild	Mild	Moderate	Moderate	Moderate	No	Never Smoker				3-4 times per week	6	Rarely	Rarely	Sometimes	Sometimes	Sometimes	Rarely	Sometimes	Sometimes	None of the above
485	20	Health Sciences	Third	Single	56	160	13	35	7	Moderate (>1 pad soaked in 3 hours)	No	No	Diagnosed mental health conditions (e.g., depression, anxiety)	None of the above	Moderate	Moderate	Moderate	Mild	Moderate	Mild	Mild	Mild	Mild	Moderate	Mild	Moderate	Mild	Moderate	Moderate	Not at all	Mild	Moderate	Severe	Yes	Never Smoker				Occasionally	6	Sometimes	Very often	Often	Often	Often	Often	Rarely/Never	Sometimes	I experienced financial difficulties due to the war
486	26	Pharmacy	PharmD	Single	67	167	12	35	7	Moderate (>1 pad soaked in 3 hours)	No	No	Polycystic ovary syndrome (PCOS)	None of the above	Mild	Mild	Moderate	Moderate	Moderate	Moderate	Moderate	Mild	Mild	Mild	Not all all	Moderate	Moderate	Moderate	Moderate	Mild	Mild	Moderate	Moderate	No	Never Smoker				1-2 times per week	8	Sometimes	Rarely	Rarely	Rarely	Rarely	Rarely	Sometimes	Sometimes	None of the above
487	24	Pharmacy	PharmD	Single	65	162	12	30	8	Moderate (>1 pad soaked in 3 hours)	No	No	Polycystic ovary syndrome (PCOS)	None of the above	Mild	Moderate	Mild	Mild	Mild	Mild	Mild	Mild	Moderate	Moderate	Not all all	Not all all	Mild	Mild	Mild	Mild	Mild	Mild	Mild	No	Never Smoker				Occasionally	7	Rarely	Rarely	Sometimes	Rarely	Rarely	Very rarely	Rarely/Never	Sometimes	None of the above
488	26	Pharmacy	Fifth	Single	65	170	14	25	7	Moderate (>1 pad soaked in 3 hours)	No	No	None of the below	None of the above	Not all all	Not all all	Not all all	Not all all	Not all all	Not all all	Not all all	Not all all	Not all all	Not all all	Mild	Mild	Mild	Mild	Mild	Mild	Mild	Mild	Mild	Yes	Never Smoker				1-2 times per week	5	Rarely	Rarely	Rarely	Sometimes	Rarely	Rarely	Sometimes	Sometimes	None of the above
489	27	Pharmacy	PharmD	Married	48	150	12	39	5	Moderate (>1 pad soaked in 3 hours)	Yes	No	None of the below	None of the above	Severe	Severe	Severe	Severe	Severe	Severe	Severe	Severe	Severe	Severe	Mild	Severe	Severe	Severe	Moderate	Moderate	Moderate	Severe	Severe	Yes	Never Smoker				I do not exercise	7	Very often	Very often	Very often	Very often	Very often	Very often	Frequently	Occasionally	None of the above
490	24	Pharmacy	Fifth	Single	58	158	14	28	5	Light (<1 pad soaked in 3 hours)	No	No	None of the below	None of the above	Moderate	Mild	Moderate	Moderate	Moderate	Moderate	Moderate	Mild	Moderate	Mild	Mild	Mild	Mild	Moderate	Mild	Mild	Mild	Mild	Mild	No	Never Smoker				I do not exercise	7	Rarely	Rarely	Sometimes	Rarely	Rarely	Rarely	Sometimes	Sometimes	None of the above
491	20	Medicine	Third	Single	47	167	11	30	8	Moderate (>1 pad soaked in 3 hours)	No	No	Polycystic ovary syndrome (PCOS)	Hormonal therapies (e.g., birth control pills)	Mild	Mild	Not all all	Not all all	Mild	Mild	Mild	Not all all	Mild	Moderate	Not all all	Mild	Not all all	Mild	Mild	Not at all	Not at all	Mild	Mild	No	Never Smoker				I do not exercise	8	Rarely	Rarely	Sometimes	Rarely	Sometimes	Rarely	Frequently	Sometimes	None of the above
492	21	Language & Translation	Third	Single	54	164	14	30	5	Moderate (>1 pad soaked in 3 hours)	No	No	None of the below	None of the above	Moderate	Moderate	Severe	Mild	Mild	Severe	Mild	Not all all	Mild	Moderate	Not all all	Not all all	Mild	Moderate	Mild	Mild	Moderate	Moderate	Mild	Yes	Current Smoker	Hookah (nargila)		3	I do not exercise	6	Rarely	Sometimes	Often	Very rarely	Often	Very often	Occasionally	Frequently	None of the above
493	21	Medicine	Third	Single	64	168	14	23	7	Moderate (>1 pad soaked in 3 hours)	No	No	None of the below	None of the above	Mild	Mild	Mild	Moderate	Mild	Mild	Mild	Mild	Moderate	Severe	Mild	Mild	Severe	Mild	Moderate	Moderate	Moderate	Mild	Mild	No	Never Smoker				I do not exercise	10	Sometimes	Often	Often	Very often	Very often	Often	Frequently	Sometimes	None of the above
494	25	Pharmacy	Sixth	Single	65	160	13	31	6	Moderate (>1 pad soaked in 3 hours)	No	No	Polycystic ovary syndrome (PCOS)	None of the above	Moderate	Moderate	Moderate	Moderate	Moderate	Moderate	Moderate	Moderate	Moderate	Moderate	Moderate	Moderate	Moderate	Moderate	Moderate	Moderate	Moderate	Moderate	Moderate	Yes	Never Smoker				Occasionally	8	Sometimes	Sometimes	Sometimes	Sometimes	Rarely	Rarely	Sometimes	Sometimes	My workplace or a family member’s workplace was damaged or destroyed
495	24	Pharmacy	Fifth	Single	60	159	11	40	6	Moderate (>1 pad soaked in 3 hours)	Yes	No	Polycystic ovary syndrome (PCOS)	None of the above	Moderate	Moderate	Severe	Severe	Moderate	Moderate	Severe	Moderate	Moderate	Moderate	Mild	Moderate	Moderate	Severe	Moderate	Moderate	Moderate	Moderate	Moderate	No	Current Smoker	Hookah (nargila)		1	I do not exercise	6	Sometimes	Sometimes	Sometimes	Sometimes	Sometimes	Sometimes	Sometimes	Occasionally	None of the above
496	20	nursing	First	Single	86	160	14	25	6	Light (<1 pad soaked in 3 hours)	No	No	None of the below	None of the above	Mild	Severe	Severe	Mild	Moderate	Moderate	Mild	Not all all	Mild	Mild	Mild	Moderate	Mild	Moderate	Mild	Not at all	Moderate	Not at all	Not at all	Yes	Current Smoker	Hookah (nargila)		5	Occasionally	5	Rarely	Sometimes	Very often	Sometimes	Very often	Very rarely	Occasionally	Sometimes	I experienced financial difficulties due to the war
497	18	Nursing	First	Single	52	158	12	25	5	Heavy (>1 pad soaked every 2 hours)	No	No	None of the below	None of the above	Moderate	Severe	Severe	Moderate	Mild	Moderate	Mild	Moderate	Severe	Severe	Moderate	Moderate	Moderate	Mild	Moderate	Mild	Severe	Mild	Severe	Yes	Never Smoker				Occasionally	6	Often	Sometimes	Very rarely	Very often	Very rarely	Very often	Occasionally	Sometimes	I experienced financial difficulties due to the war
498	19	Nusre	First	Single	56	154	11	28	7	Moderate (>1 pad soaked in 3 hours)	No	No	None of the below	None of the above	Mild	Severe	Moderate	Mild	Mild	Mild	Mild	Mild	Mild	Moderate	Not all all	Mild	Severe	Severe	Mild	Not at all	Mild	Mild	Mild	Yes	Never Smoker				Occasionally	6	Sometimes	Rarely	Very often	Sometimes	Sometimes	Very rarely	Rarely/Never	Sometimes	None of the above
499	18	Medicine	Second	Single	77	159	13	30	4	Heavy (>1 pad soaked every 2 hours)	No	No	None of the below	None of the above	Mild	Not all all	Mild	Not all all	Mild	Mild	Mild	Not all all	Moderate	Moderate	Not all all	Moderate	Not all all	Not all all	Not at all	Moderate	Moderate	Mild	Mild	No	Current Smoker	Hookah (nargila)		1	Daily	12	Often	Sometimes	Sometimes	Sometimes	Sometimes	Sometimes	Frequently	Occasionally	I experienced financial difficulties due to the war
500	37	Nursing	Master’s/MBA	Married	73	163	12	30	8	Moderate (>1 pad soaked in 3 hours)	Yes	No	None of the below	None of the above	Moderate	Moderate	Moderate	Moderate	Moderate	Moderate	Moderate	Moderate	Moderate	Moderate	Moderate	Moderate	Moderate	Moderate	Moderate	Moderate	Moderate	Moderate	Moderate	Yes	Never Smoker				I do not exercise	6	Often	Often	Often	Often	Often	Often	Sometimes	Sometimes	None of the above
501	44	NURSING	Sixth	Divorced	64	159	14	20	8	Moderate (>1 pad soaked in 3 hours)	No	No	None of the below	None of the above	Moderate	Moderate	Moderate	Moderate	Mild	Mild	Mild	Mild	Moderate	Moderate	Not all all	Moderate	Moderate	Mild	Mild	Mild	Mild	Mild	Mild	No	Current Smoker	Electronic cigarettes/vape/IQOS			1-2 times per week	6	Sometimes	Sometimes	Often	Often	Very often	Often	Frequently	Occasionally	None of the above
502	38	Engineering & Architecture	PhD/DBA	Married	70	161	13	35	7	Moderate (>1 pad soaked in 3 hours)	Yes	No	None of the below	None of the above	Moderate	Moderate	Mild	Moderate	Moderate	Moderate	Moderate	Not all all	Moderate	Moderate	Moderate	Moderate	Moderate	Moderate	Mild	Moderate	Moderate	Moderate	Moderate	Yes	Ex-smoker				Occasionally	6	Rarely	Rarely	Rarely	Rarely	Very rarely	Very rarely	Occasionally	Occasionally	None of the above
503	23	Sciences	Third	Single	55	157	12	28	7	Moderate (>1 pad soaked in 3 hours)	Yes	No	None of the below	None of the above	Moderate	Moderate	Moderate	Moderate	Moderate	Moderate	Moderate	Moderate	Moderate	Moderate	Moderate	Moderate	Moderate	Moderate	Mild	Not at all	Not at all	Not at all	Mild	Yes	Never Smoker				Daily	6	Rarely	Rarely	Rarely	Rarely	Rarely	Rarely	Sometimes	Rarely/Never	None of the above
504	17	Education	Fifth	Single	86	159	12	37	6	Light (<1 pad soaked in 3 hours)	No	No	Thyroid disorders	Hormonal therapies (e.g., birth control pills)	Mild	Mild	Moderate	Mild	Mild	Mild	Mild	Mild	Mild	Moderate	Not all all	Moderate	Mild	Moderate	Not at all	Not at all	Not at all	Not at all	Moderate	No	Never Smoker				5-6 times per week	6	Very rarely	Rarely	Rarely	Very rarely	Rarely	Very rarely	Sometimes	Occasionally	None of the above
505	20	Nursing	Third	Single	70	163	12	30	7	Moderate (>1 pad soaked in 3 hours)	No	No	None of the below	None of the above	Moderate	Not all all	Moderate	Not all all	Moderate	Moderate	Moderate	Mild	Moderate	Moderate	Not all all	Moderate	Mild	Mild	Mild	Not at all	Not at all	Mild	Mild	No	Never Smoker				1-2 times per week	9	Very rarely	Very rarely	Very rarely	Very rarely	Very rarely	Very rarely	Sometimes	Sometimes	I was displaced from my home, None of the above
506	19	Medicine	Third	Single	60	159	12	26	7	Moderate (>1 pad soaked in 3 hours)	Yes	No	None of the below	None of the above	Severe	Moderate	Severe	Mild	Mild	Not all all	Moderate	Moderate	Mild	Moderate	Not all all	Severe	Not all all	Severe	Moderate	Not at all	Mild	Not at all	Moderate	Yes	Never Smoker				Occasionally	8	Sometimes	Very rarely	Very rarely	Sometimes	Very rarely	Very rarely	Frequently	Sometimes	I was displaced from my home, I lost or had a family member injured
507	20	Nursing	Third	Single	62	161	11	25	10	Heavy (>1 pad soaked every 2 hours)	No	No	Polycystic ovary syndrome (PCOS)	Hormonal therapies (e.g., birth control pills)	Moderate	Moderate	Severe	Mild	Moderate	Moderate	Mild	Mild	Mild	Severe	Moderate	Moderate	Severe	Severe	Moderate	Severe	Mild	Not at all	Not at all	Yes	Current Smoker	Hookah (nargila)		3	Occasionally	12	Sometimes	Often	Very often	Often	Often	Often	Frequently	Occasionally	I was displaced from my home
508	21	Engineering & Architecture	Third	Single	63	163	12	19	7	Moderate (>1 pad soaked in 3 hours)	No	No	None of the below	None of the above	Not all all	Severe	Moderate	Moderate	Moderate	Moderate	Moderate	Moderate	Severe	Moderate	Moderate	Moderate	Moderate	Not all all	Not at all	Not at all	Mild	Mild	Not at all	No	Current Smoker	Hookah (nargila)		4	3-4 times per week	5	Often	Very often	Sometimes	Rarely	Very rarely	Very rarely	Occasionally	Sometimes	None of the above
509	19	Health Sciences	Third	Single	75	163	12	30	6	Moderate (>1 pad soaked in 3 hours)	Yes	No	None of the below	None of the above	Severe	Moderate	Moderate	Severe	Moderate	Mild	Moderate	Moderate	Moderate	Severe	Mild	Moderate	Moderate	Moderate	Moderate	Moderate	Moderate	Moderate	Mild	Yes	Current Smoker	Hookah (nargila)		1	Daily	6	Very rarely	Rarely	Rarely	Rarely	Very rarely	Rarely	Occasionally	Sometimes	My home was damaged or destroyed, I experienced financial difficulties due to the war, I lost or had a family member injured
510	18	Medicine	Third	Single	40	157	12	22	7	Moderate (>1 pad soaked in 3 hours)	No	No	None of the below	None of the above	Moderate	Mild	Not all all	Mild	Moderate	Moderate	Moderate	Mild	Mild	Mild	Moderate	Not all all	Not all all	Mild	Mild	Mild	Mild	Mild	Mild	No	Never Smoker				I do not exercise	7	Rarely	Sometimes	Sometimes	Rarely	Very rarely	Very rarely	Occasionally	Occasionally	None of the above
511	18	Nursing	Third	Single	69	164	13	23	7	Moderate (>1 pad soaked in 3 hours)	No	No	Polycystic ovary syndrome (PCOS)	None of the above	Severe	Severe	Severe	Severe	Moderate	Moderate	Moderate	Moderate	Severe	Moderate	Mild	Moderate	Severe	Moderate	Not at all	Not at all	Not at all	Not at all	Not at all	Yes	Never Smoker				Occasionally	9	Very rarely	Very rarely	Very rarely	Very rarely	Very rarely	Very rarely	Occasionally	Occasionally	I experienced financial difficulties due to the war
512	21	Health Sciences	Third	Single	70	163	12	28	7	Moderate (>1 pad soaked in 3 hours)	No	No	None of the below	None of the above	Mild	Moderate	Moderate	Moderate	Mild	Moderate	Moderate	Not all all	Mild	Moderate	Not all all	Not all all	Moderate	Not all all	Not at all	Not at all	Not at all	Not at all	Not at all	No	Current Smoker	Hookah (nargila)		3	I do not exercise	5	Very rarely	Very rarely	Very rarely	Very rarely	Very rarely	Very rarely	Frequently	Rarely/Never	I was displaced from my home, None of the above
513	18	Nursing	Second	Single	91	172	9	30	7	Moderate (>1 pad soaked in 3 hours)	Yes	No	Polycystic ovary syndrome (PCOS)	None of the above	Mild	Not all all	Moderate	Severe	Severe	Severe	Moderate	Mild	Moderate	Severe	Moderate	Not all all	Moderate	Mild	Severe	Severe	Moderate	Moderate	Severe	Yes	Never Smoker				I do not exercise	7	Often	Often	Often	Often	Sometimes	Very often	Occasionally	Sometimes	I was displaced from my home, My home was damaged or destroyed, I lost or had a family member injured
514	19	Nurse	Third	Single	50	162	13	28	9	Heavy (>1 pad soaked every 2 hours)	No	No	Polycystic ovary syndrome (PCOS)	None of the above	Severe	Severe	Moderate	Moderate	Moderate	Severe	Moderate	Moderate	Moderate	Severe	Not all all	Severe	Severe	Moderate	Moderate	Moderate	Moderate	Moderate	Moderate	Yes	Current Smoker	Hookah (nargila)		2	Occasionally	12	Sometimes	Very rarely	Sometimes	Very often	Very rarely	Very rarely	Occasionally	Occasionally	I experienced financial difficulties due to the war
515	25	تمريض	Freshman	Single	45	147	9	26	7	Light (<1 pad soaked in 3 hours)	Yes	No	None of the below	None of the above	Severe	Severe	Moderate	Mild	Mild	Not all all	Not all all	Not all all	Moderate	Not all all	Not all all	Severe	Not all all	Mild	Moderate	Moderate	Moderate	Mild	Not at all	No	Never Smoker				I do not exercise	10	Very rarely	Very rarely	Sometimes	Rarely	Rarely	Rarely	Frequently	Rarely/Never	I experienced financial difficulties due to the war
516	27	Law & Political Sciences	Master’s/MBA	Single	59	164	12	25	5	Light (<1 pad soaked in 3 hours)	Yes	No	Diagnosed mental health conditions (e.g., depression, anxiety)	None of the above	Mild	Severe	Mild	Mild	Moderate	Moderate	Mild	Moderate	Severe	Moderate	Moderate	Moderate	Mild	Severe	Severe	Not at all	Not at all	Moderate	Mild	No	Never Smoker				1-2 times per week	6	Sometimes	Sometimes	Rarely	Sometimes	Rarely	Sometimes	Sometimes	Sometimes	I experienced financial difficulties due to the war
517	19	Nursing	First	Married	80	165	13	27	7	Moderate (>1 pad soaked in 3 hours)	Yes	No	None of the below	None of the above	Mild	Mild	Not all all	Mild	Not all all	Not all all	Not all all	Not all all	Not all all	Severe	Not all all	Not all all	Not all all	Not all all	Not at all	Not at all	Mild	Not at all	Mild	No	Current Smoker	Hookah (nargila)		1	I do not exercise	7	Very rarely	Very rarely	Very rarely	Very rarely	Very rarely	Very rarely	Occasionally	Sometimes	I was displaced from my home
518	23	nursing	First	Single	50	155	12	26	7	Heavy (>1 pad soaked every 2 hours)	No	No	None of the below	None of the above	Moderate	Moderate	Moderate	Moderate	Moderate	Moderate	Mild	Mild	Severe	Mild	Moderate	Moderate	Mild	Severe	Mild	Mild	Moderate	Mild	Moderate	Yes	Never Smoker				I do not exercise	10	Rarely	Rarely	Very rarely	Often	Rarely	Often	Sometimes	Occasionally	My workplace or a family member’s workplace was damaged or destroyed
519	29	Pharmacy	PharmD	Single	60	161	14	28	7	Moderate (>1 pad soaked in 3 hours)	No	No	None of the below	None of the above	Not all all	Not all all	Mild	Not all all	Not all all	Not all all	Not all all	Not all all	Mild	Not all all	Not all all	Not all all	Not all all	Mild	Mild	Not at all	Not at all	Not at all	Mild	No	Never Smoker				I do not exercise	8	Rarely	Very rarely	Very rarely	Sometimes	Rarely	Sometimes	Occasionally	Occasionally	I was displaced from my home, I experienced financial difficulties due to the war
520	20	Health Sciences	PhD/DBA	Single	100	168	10	31	6	Heavy (>1 pad soaked every 2 hours)	Yes	No	Polycystic ovary syndrome (PCOS)	None of the above	Severe	Mild	Mild	Severe	Moderate	Moderate	Severe	Severe	Severe	Severe	Moderate	Severe	Severe	Severe	Not at all	Moderate	Not at all	Not at all	Not at all	Yes	Current Smoker	Cigarette	21-30		I do not exercise	6	Rarely	Rarely	Very often	Very often	Sometimes	Sometimes	Sometimes	Sometimes	I was displaced from my home, I experienced financial difficulties due to the war
521	24	Nurse	Fifth	Single	72	157	10	27	5	Heavy (>1 pad soaked every 2 hours)	No	No	None of the below	None of the above	Severe	Severe	Moderate	Moderate	Moderate	Moderate	Moderate	Moderate	Moderate	Moderate	Moderate	Moderate	Moderate	Severe	Mild	Mild	Mild	Mild	Mild	Yes	Current Smoker	Hookah (nargila)		2	Daily	4	Often	Sometimes	Often	Very rarely	Sometimes	Very often	Frequently	Occasionally	I lost or had a family member injured
522	20	Business Administration	Second	Single	60	157	12	30	6	Moderate (>1 pad soaked in 3 hours)	No	No	None of the below	None of the above	Moderate	Moderate	Mild	Moderate	Moderate	Moderate	Mild	Mild	Mild	Mild	Mild	Mild	Moderate	Moderate	Mild	Mild	Mild	Moderate	Moderate	No	Current Smoker	Hookah (nargila)		1	1-2 times per week	10	Sometimes	Often	Often	Sometimes	Sometimes	Sometimes	Rarely/Never	Occasionally	None of the above
523	24	Pharmacy	PharmD	Single	69	165	10	26	7	Heavy (>1 pad soaked every 2 hours)	No	No	Polycystic ovary syndrome (PCOS)	Hormonal therapies (e.g., birth control pills)	Mild	Moderate	Moderate	Mild	Mild	Mild	Moderate	Mild	Moderate	Moderate	Moderate	Moderate	Mild	Moderate	Moderate	Mild	Moderate	Moderate	Moderate	Yes	Never Smoker				3-4 times per week	5	Often	Sometimes	Very often	Sometimes	Often	Sometimes	Frequently	Sometimes	None of the above
524	29	nursing	Third	Divorced	67		16	19	7	Moderate (>1 pad soaked in 3 hours)	No	No	None of the below	None of the above	Severe	Moderate	Severe	Moderate	Severe	Mild	Severe	Severe	Moderate	Severe	Mild	Mild	Moderate	Severe	Not at all	Not at all	Not at all	Not at all	Mild	Yes	Ex-smoker				1-2 times per week	6	Rarely	Sometimes	Very rarely	Rarely	Sometimes	Very rarely	Frequently	Sometimes	None of the above
525	18	nurse	First	Single	72	153	12	28	7	Moderate (>1 pad soaked in 3 hours)	No	No	None of the below	None of the above	Moderate	Moderate	Not all all	Moderate	Mild	Mild	Mild	Mild	Mild	Mild	Not all all	Mild	Not all all	Moderate	Mild	Mild	Mild	Mild	Mild	Yes	Ex-smoker				Daily	9	Very rarely	Rarely	Sometimes	Very rarely	Very rarely	Rarely	Sometimes	Sometimes	I was displaced from my home, My home was damaged or destroyed
526	23	Pharmacy	Fifth	Single	65	165	9	29	5	Heavy (>1 pad soaked every 2 hours)	No	No	Polycystic ovary syndrome (PCOS)	None of the above	Severe	Severe	Severe	Severe	Severe	Severe	Severe	Severe	Severe	Severe	Severe	Severe	Severe	Severe	Severe	Not at all	Not at all	Severe	Severe	Yes	Current Smoker	Electronic cigarettes/vape/IQOS			I do not exercise	8	Very rarely	Sometimes	Very often	Rarely	Very rarely	Very rarely	Rarely/Never	Frequently	I was displaced from my home
527	26	Pharmacy	Master’s/MBA	Married	53	163	13	28	6	Moderate (>1 pad soaked in 3 hours)	No	No	None of the below	None of the above	Moderate	Moderate	Severe	Severe	Not all all	Not all all	Not all all	Not all all	Moderate	Moderate	Not all all	Not all all	Not all all	Moderate	Moderate	Not at all	Moderate	Not at all	Not at all	No	Never Smoker				I do not exercise	7	Sometimes	Sometimes	Sometimes	Very rarely	Very rarely	Rarely	Rarely/Never	Sometimes	None of the above
528	23	Pharmacy	Fifth	Single	65	170	13	25	5	Light (<1 pad soaked in 3 hours)	No	No	None of the below	None of the above	Moderate	Moderate	Severe	Moderate	Moderate	Moderate	Moderate	Mild	Severe	Mild	Mild	Severe	Moderate	Mild	Moderate	Moderate	Severe	Moderate	Moderate	Yes	Current Smoker	Hookah (nargila)		1	I do not exercise	7	Sometimes	Often	Very rarely	Very rarely	Very rarely	Very rarely	Frequently	Sometimes	None of the above
529	21	Nursing	Third	Single	40	156	10	35	4	Moderate (>1 pad soaked in 3 hours)	No	No	Other gynecological (women-related) condition	None of the above	Not all all	Mild	Not all all	Moderate	Mild	Mild	Mild	Moderate	Moderate	Not all all	Not all all	Moderate	Mild	Moderate	Mild	Mild	Mild	Mild	Mild	Yes	Current Smoker	Hookah (nargila)		4	Daily	3	Sometimes	Sometimes	Often	Very rarely	Very rarely	Very rarely	Frequently	Sometimes	I experienced financial difficulties due to the war
530	22	Pharmacy	Fifth	Single	61	158	14	21	5	Moderate (>1 pad soaked in 3 hours)	No	No	None of the below	None of the above	Severe	Moderate	Severe	Severe	Moderate	Moderate	Severe	Mild	Moderate	Severe	Moderate	Moderate	Severe	Moderate	Moderate	Severe	Moderate	Moderate	Moderate	Yes	Never Smoker				Occasionally	6	Sometimes	Sometimes	Sometimes	Sometimes	Sometimes	Sometimes	Occasionally	Occasionally	None of the above
531	26	Pharmacy	Fifth	Single	65		14	31	6	Moderate (>1 pad soaked in 3 hours)	No	No	Polycystic ovary syndrome (PCOS)	None of the above	Severe	Severe	Severe	Severe	Severe	Moderate	Severe	Moderate	Severe	Severe	Mild	Mild	Moderate	Severe	Moderate	Moderate	Severe	Moderate	Moderate	No	Never Smoker				3-4 times per week	8	Sometimes	Sometimes	Sometimes	Sometimes	Rarely	Rarely	Frequently	Sometimes	I experienced financial difficulties due to the war
532	23	Pharmacy	Fifth	Single	45	150	13	34	6	Moderate (>1 pad soaked in 3 hours)	No	No	None of the below	None of the above	Severe	Severe	Severe	Severe	Mild	Mild	Moderate	Not all all	Mild	Severe	Not all all	Not all all	Severe	Severe	Not at all	Severe	Severe	Severe	Not at all	No	Never Smoker				Occasionally	7	Sometimes	Often	Very often	Sometimes	Rarely	Very rarely	Sometimes	Sometimes	I was displaced from my home, My home was damaged or destroyed
533	22	Pharmacy	Fourth	Single	90	170	14	29	4	Light (<1 pad soaked in 3 hours)	No	No	None of the below	None of the above	Not all all	Not all all	Moderate	Moderate	Moderate	Moderate	Moderate	Moderate	Severe	Moderate	Not all all	Severe	Moderate	Severe	Severe	Severe	Severe	Severe	Severe	Yes	Current Smoker	Hookah (nargila)		1	3-4 times per week	9	Often	Often	Often	Rarely	Rarely	Rarely	Rarely/Never	Sometimes	None of the above
534	26	Pharmacy	Fifth	Married	57	156	11	28	7	Moderate (>1 pad soaked in 3 hours)	No	Yes	None of the below	None of the above	Moderate	Not all all	Not all all	Moderate	Moderate	Moderate	Moderate	Not all all	Mild	Moderate	Not all all	Mild	Mild	Moderate	Not at all	Mild	Mild	Mild	Mild	No	Never Smoker				Occasionally	8	Rarely	Rarely	Rarely	Very rarely	Rarely	Rarely	Sometimes	Occasionally	None of the above
535	22	Pharmacy	Fifth	Single	58	156	13	35	5	Light (<1 pad soaked in 3 hours)	No	No	Polycystic ovary syndrome (PCOS)	None of the above	Mild	Mild	Moderate	Not all all	Moderate	Mild	Mild	Moderate	Moderate	Mild	Not all all	Severe	Mild	Moderate	Mild	Mild	Mild	Mild	Mild	No	Never Smoker				Occasionally	8	Sometimes	Sometimes	Sometimes	Rarely	Rarely	Rarely	Sometimes	Sometimes	I experienced financial difficulties due to the war
536	28	Business Administration	Third	Single	48	160	13	30	7	Moderate (>1 pad soaked in 3 hours)	No	No	None of the below	None of the above	Moderate	Moderate	Severe	Moderate	Mild	Moderate	Moderate	Mild	Moderate	Mild	Mild	Mild	Moderate	Moderate	Mild	Moderate	Moderate	Moderate	Moderate	No	Current Smoker	Hookah (nargila)		4	I do not exercise	6	Sometimes	Sometimes	Sometimes	Very rarely	Very rarely	Very rarely	Sometimes	Frequently	None of the above
537	24	Information	Master’s/MBA	Single	48	160	13	33	4	Moderate (>1 pad soaked in 3 hours)	No	No	None of the below	None of the above	Mild	Not all all	Mild	Mild	Not all all	Mild	Mild	Not all all	Mild	Moderate	Not all all	Not all all	Not all all	Moderate	Mild	Mild	Mild	Mild	Not at all	No	Never Smoker				I do not exercise	8	Rarely	Rarely	Very rarely	Very rarely	Sometimes	Very often	Sometimes	Sometimes	None of the above
538	24	Medicine	Sixth	Single	64	168	12	30	7	Moderate (>1 pad soaked in 3 hours)	No	No	None of the below	None of the above	Moderate	Moderate	Moderate	Moderate	Mild	Mild	Moderate	Mild	Severe	Severe	Mild	Mild	Mild	Severe	Mild	Mild	Mild	Moderate	Mild	Yes	Never Smoker				3-4 times per week	8	Sometimes	Often	Often	Sometimes	Very rarely	Rarely	Rarely/Never	Sometimes	None of the above
539	19	Agricultural & Food Sciences	First	Single	50	156	11	37	7	Moderate (>1 pad soaked in 3 hours)	No	No	Small harmless masses in uterus (uterine fibroids)	None of the above	Severe	Severe	Severe	Severe	Severe	Severe	Severe	Severe	Severe	Severe	Severe	Severe	Severe	Severe	Severe	Mild	Mild	Moderate	Moderate	Yes	Never Smoker				Occasionally	10	Sometimes	Often	Often	Sometimes	Very rarely	Very rarely	Frequently	Occasionally	I experienced financial difficulties due to the war, My workplace or a family member’s workplace was damaged or destroyed
540	42	Business Administration	Fourth	Married	81	171	13	31	5	Moderate (>1 pad soaked in 3 hours)	Yes	No	None of the below	None of the above	Severe	Moderate	Moderate	Severe	Moderate	Moderate	Moderate	Not all all	Moderate	Severe	Not all all	Not all all	Moderate	Moderate	Mild	Mild	Mild	Mild	Moderate	Yes	Current Smoker	Hookah (nargila)		2	3-4 times per week	7	Rarely	Rarely	Sometimes	Rarely	Very rarely	Very rarely	Frequently	Sometimes	None of the above
541	23	Pharmacy	Fifth	Single	62	157	13	28	6	Moderate (>1 pad soaked in 3 hours)	No	No	None of the below	None of the above	Moderate	Mild	Severe	Severe	Severe	Severe	Severe	Not all all	Severe	Severe	Not all all	Not all all	Not all all	Moderate	Not at all	Not at all	Not at all	Moderate	Moderate	No	Current Smoker	Electronic cigarettes/vape/IQOS			3-4 times per week	7	Rarely	Rarely	Rarely	Sometimes	Sometimes	Very often	Frequently	Occasionally	I experienced financial difficulties due to the war
542	22	Hospitality	Second	Single	47	166	12	24	7	Heavy (>1 pad soaked every 2 hours)	No	No	None of the below	None of the above	Not all all	Severe	Severe	Severe	Moderate	Severe	Severe	Moderate	Severe	Moderate	Severe	Severe	Severe	Severe	Mild	Mild	Severe	Severe	Severe	Yes	Current Smoker	Hookah (nargila)		3	I do not exercise	10	Very rarely	Very rarely	Rarely	Sometimes	Rarely	Rarely	Sometimes	Occasionally	I was displaced from my home, My workplace or a family member’s workplace was damaged or destroyed
543	25	Mass Communications and Media	Fourth	Single	45	161	13	38	7	Moderate (>1 pad soaked in 3 hours)	Yes	No	Polycystic ovary syndrome (PCOS)	None of the above	Severe	Moderate	Severe	Severe	Moderate	Severe	Severe	Moderate	Severe	Severe	Mild	Moderate	Severe	Severe	Moderate	Moderate	Severe	Moderate	Severe	Yes	Never Smoker				Occasionally	8	Very often	Very often	Very often	Often	Very often	Very often	Occasionally	Sometimes	I experienced financial difficulties due to the war
544	27	Pharmacy	Master’s/MBA	Married	60	174	12	28	5	Light (<1 pad soaked in 3 hours)	No	Yes	None of the below	None of the above	Mild	Mild	Mild	Mild	Mild	Mild	Mild	Mild	Moderate	Moderate	Not all all	Mild	Mild	Moderate	Mild	Mild	Mild	Mild	Mild	No	Never Smoker				I do not exercise	3	Often	Sometimes	Rarely	Often	Rarely	Sometimes	Occasionally	Sometimes	None of the above
545	23	Pharmacy	Fifth	Single	58	164	12	28	5	Moderate (>1 pad soaked in 3 hours)	No	No	None of the below	None of the above	Moderate	Moderate	Moderate	Mild	Mild	Mild	Mild	Mild	Mild	Moderate	Not all all	Not all all	Moderate	Mild	Mild	Not at all	Not at all	Mild	Mild	No	Never Smoker				1-2 times per week	7	Often	Often	Often	Rarely	Sometimes	Sometimes	Rarely/Never	Occasionally	None of the above
546	33	Pharmacy	PharmD	Married	62	155	15	24	7	Moderate (>1 pad soaked in 3 hours)	No	Yes	Polycystic ovary syndrome (PCOS)	None of the above	Mild	Mild	Mild	Not all all	Mild	Not all all	Not all all	Not all all	Moderate	Moderate	Not all all	Not all all	Not all all	Mild	Not at all	Not at all	Not at all	Not at all	Not at all	No	Never Smoker				I do not exercise	7	Rarely	Rarely	Sometimes	Rarely	Very rarely	Very rarely	Rarely/Never	Sometimes	None of the above
547	44	Pharmacy	PhD/DBA	Divorced	85	158	11	25	5	Moderate (>1 pad soaked in 3 hours)	Yes	No	Polycystic ovary syndrome (PCOS)	None of the above	Moderate	Severe	Moderate	Moderate	Mild	Not all all	Moderate	Mild	Mild	Severe	Mild	Not all all	Mild	Severe	Moderate	Moderate	Mild	Moderate	Mild	No	Never Smoker				5-6 times per week	7	Rarely	Sometimes	Rarely	Rarely	Rarely	Very rarely	Occasionally	Occasionally	None of the above
548	26	Pharmacy	Fourth	Single	58	160	13	28	7	Moderate (>1 pad soaked in 3 hours)	No	No	None of the below	None of the above	Moderate	Moderate	Moderate	Moderate	Moderate	Moderate	Moderate	Moderate	Moderate	Moderate	Moderate	Moderate	Moderate	Moderate	Moderate	Moderate	Moderate	Moderate	Moderate	Yes	Never Smoker				Occasionally	6	Sometimes	Sometimes	Sometimes	Rarely	Sometimes	Sometimes	Occasionally	Sometimes	My workplace or a family member’s workplace was damaged or destroyed
549	30	Pharmacy	Master’s/MBA	Single	53	155	14	28	6	Light (<1 pad soaked in 3 hours)	No	No	None of the below	Medication for anxiety, depression, or another mental health condition	Severe	Severe	Severe	Severe	Moderate	Moderate	Mild	Mild	Moderate	Mild	Mild	Mild	Moderate	Severe	Moderate	Mild	Severe	Mild	Mild	No	Never Smoker				1-2 times per week	7	Rarely	Sometimes	Sometimes	Very rarely	Rarely	Rarely	Rarely/Never	Sometimes	None of the above
550	30	Business Administration	Fourth	Married	53	155	13	30	6	Moderate (>1 pad soaked in 3 hours)	No	No	None of the below	None of the above	Moderate	Moderate	Severe	Moderate	Moderate	Moderate	Moderate	Mild	Mild	Severe	Mild	Mild	Mild	Severe	Not at all	Mild	Moderate	Moderate	Moderate	No	Never Smoker				I do not exercise	8	Very rarely	Rarely	Rarely	Sometimes	Rarely	Rarely	Sometimes	Sometimes	None of the above
551	26	Pharmacy	Sixth	Single	69	158	12	26	7	Moderate (>1 pad soaked in 3 hours)	No	No	None of the below	None of the above	Severe	Moderate	Moderate	Severe	Moderate	Moderate	Moderate	Moderate	Severe	Severe	Not all all	Moderate	Moderate	Moderate	Moderate	Moderate	Moderate	Moderate	Moderate	Yes	Never Smoker				3-4 times per week	7	Sometimes	Often	Sometimes	Rarely	Sometimes	Rarely	Rarely/Never	Frequently	None of the above
552	26	Education	Third	Single	62	160	13	24	5	Heavy (>1 pad soaked every 2 hours)	No	No	None of the below	None of the above	Severe	Severe	Moderate	Severe	Severe	Moderate	Moderate	Severe	Severe	Severe	Moderate	Moderate	Moderate	Severe	Moderate	Mild	Severe	Moderate	Moderate	No	Current Smoker	Hookah (nargila)		1	Occasionally	8	Often	Very often	Very often	Sometimes	Rarely	Very rarely	Rarely/Never	Sometimes	None of the above
553	20	Pharmacy	Third	Single	58	155	13	26	5	Moderate (>1 pad soaked in 3 hours)	No	No	None of the below	None of the above	Severe	Severe	Moderate	Severe	Moderate	Moderate	Moderate	Mild	Severe	Severe	Severe	Severe	Severe	Severe	Moderate	Moderate	Moderate	Moderate	Moderate	No	Never Smoker				Occasionally	8	Sometimes	Sometimes	Sometimes	Sometimes	Sometimes	Sometimes	Occasionally	Occasionally	None of the above
554	28	Education	Third	Single	45	150	13	28	7	Moderate (>1 pad soaked in 3 hours)	No	No	None of the below	None of the above	Moderate	Moderate	Moderate	Moderate	Moderate	Mild	Moderate	Moderate	Moderate	Moderate	Mild	Moderate	Mild	Moderate	Mild	Moderate	Moderate	Moderate	Moderate	No	Never Smoker				1-2 times per week	8	Sometimes	Rarely	Sometimes	Rarely	Rarely	Rarely	Sometimes	Sometimes	None of the above
555	23	Pharmacy	Fifth	Single	65	156	13	25	5	Light (<1 pad soaked in 3 hours)	No	No	Polycystic ovary syndrome (PCOS)	None of the above	Mild	Mild	Mild	Mild	Mild	Mild	Mild	Mild	Moderate	Moderate	Not all all	Not all all	Mild	Moderate	Not at all	Not at all	Not at all	Not at all	Not at all	No	Never Smoker				I do not exercise	7	Rarely	Often	Often	Often	Often	Often	Rarely/Never	Sometimes	None of the above
556	30	Pharmacy	PharmD	Single	54	160	11	30	7	Moderate (>1 pad soaked in 3 hours)	No	No	None of the below	None of the above	Moderate	Moderate	Severe	Severe	Mild	Moderate	Moderate	Mild	Moderate	Moderate	Mild	Moderate	Moderate	Moderate	Mild	Mild	Mild	Mild	Mild	No	Never Smoker				3-4 times per week	8	Sometimes	Sometimes	Sometimes	Sometimes	Sometimes	Sometimes	Sometimes	Sometimes	I was displaced from my home, My home was damaged or destroyed
557	27	Pharmacy	Master’s/MBA	Single	64	162	12	28	5	Moderate (>1 pad soaked in 3 hours)	Yes	No	None of the below	None of the above	Moderate	Moderate	Moderate	Moderate	Moderate	Moderate	Moderate	Moderate	Moderate	Moderate	Moderate	Moderate	Moderate	Moderate	Moderate	Moderate	Moderate	Moderate	Moderate	Yes	Never Smoker				3-4 times per week	8	Sometimes	Sometimes	Sometimes	Sometimes	Sometimes	Sometimes	Sometimes	Sometimes	None of the above
558	29	Business Administration	Third	Married	75	163	12	29	7	Moderate (>1 pad soaked in 3 hours)	Yes	No	None of the below	None of the above	Not all all	Not all all	Mild	Mild	Mild	Moderate	Moderate	Mild	Mild	Moderate	Mild	Mild	Mild	Not all all	Mild	Mild	Mild	Mild	Mild	No	Current Smoker	Hookah (nargila)		1	1-2 times per week	7	Very rarely	Rarely	Very rarely	Very rarely	Very rarely	Rarely	Sometimes	Occasionally	I was displaced from my home, My workplace or a family member’s workplace was damaged or destroyed
559	26	Health Sciences	Master’s/MBA	Married	65	163	12	34	6	Moderate (>1 pad soaked in 3 hours)	No	Yes	None of the below	None of the above	Moderate	Mild	Moderate	Moderate	Moderate	Moderate	Mild	Mild	Mild	Moderate	Not all all	Mild	Not all all	Moderate	Mild	Not at all	Not at all	Mild	Mild	No	Never Smoker				Occasionally	6	Rarely	Rarely	Very rarely	Very rarely	Very rarely	Very rarely	Frequently	Sometimes	None of the above
560	26	Pharmacy	Master’s/MBA	Single	80	170	12	26	7	Moderate (>1 pad soaked in 3 hours)	No	No	None of the below	None of the above	Moderate	Moderate	Severe	Moderate	Moderate	Moderate	Moderate	Mild	Moderate	Severe	Not all all	Mild	Moderate	Moderate	Mild	Mild	Moderate	Mild	Mild	No	Never Smoker				3-4 times per week	8	Rarely	Rarely	Rarely	Rarely	Rarely	Rarely	Occasionally	Occasionally	None of the above
561	25	Sciences	Master’s/MBA	Single	68	168	14	35	6	Light (<1 pad soaked in 3 hours)	No	No	None of the below	None of the above	Moderate	Moderate	Mild	Mild	Moderate	Mild	Moderate	Mild	Moderate	Severe	Mild	Severe	Severe	Moderate	Mild	Moderate	Moderate	Moderate	Mild	No	Never Smoker				3-4 times per week	6	Very rarely	Very rarely	Very rarely	Very rarely	Very rarely	Very rarely	Frequently	Sometimes	None of the above
562	34	Sciences	Master’s/MBA	Single	49	157	13	28	6	Moderate (>1 pad soaked in 3 hours)	Yes	No	None of the below	None of the above	Moderate	Severe	Moderate	Moderate	Moderate	Moderate	Moderate	Not all all	Severe	Severe	Severe	Not all all	Not all all	Severe	Not at all	Moderate	Moderate	Moderate	Moderate	No	Never Smoker				3-4 times per week	5	Very often	Very often	Very often	Very often	Often	Very rarely	Frequently	Sometimes	I was displaced from my home, My home was damaged or destroyed, I experienced financial difficulties due to the war
563	24	Health Sciences	Master’s/MBA	Single	87	166	11	24	4	Light (<1 pad soaked in 3 hours)	No	No	None of the below	None of the above	Moderate	Moderate	Severe	Moderate	Moderate	Moderate	Mild	Mild	Mild	Severe	Mild	Mild	Severe	Mild	Moderate	Mild	Moderate	Mild	Mild	Yes	Never Smoker				Occasionally	7	Often	Very often	Very often	Often	Sometimes	Often	Rarely/Never	Sometimes	None of the above
564	26	Pharmacy	Master’s/MBA	Single	69	158	9	27	3	Moderate (>1 pad soaked in 3 hours)	Yes	No	Polycystic ovary syndrome (PCOS)	None of the above	Severe	Severe	Severe	Severe	Severe	Severe	Severe	Severe	Severe	Severe	Moderate	Moderate	Severe	Severe	Severe	Moderate	Severe	Moderate	Moderate	No	Ex-smoker				Occasionally	6	Sometimes	Sometimes	Very often	Rarely	Sometimes	Rarely	Frequently	Sometimes	I was displaced from my home, I experienced financial difficulties due to the war
565	26	Education	Master’s/MBA	Single	67	170	12	29	6	Moderate (>1 pad soaked in 3 hours)	No	No	None of the below	None of the above	Moderate	Mild	Mild	Moderate	Moderate	Mild	Not all all	Mild	Mild	Mild	Not all all	Not all all	Not all all	Mild	Mild	Not at all	Moderate	Mild	Mild	No	Current Smoker	Hookah (nargila)		6 or more	Occasionally	7	Very rarely	Very rarely	Very rarely	Very rarely	Very rarely	Very rarely	Sometimes	Sometimes	None of the above
566	40	Medicine	Sixth	Married	70	164	12	30	4	Moderate (>1 pad soaked in 3 hours)	No	Yes	Thyroid disorders	None of the above	Severe	Severe	Severe	Severe	Severe	Severe	Severe	Severe	Severe	Severe	Not all all	Severe	Severe	Severe	Mild	Mild	Mild	Mild	Mild	No	Never Smoker				I do not exercise	6	Sometimes	Rarely	Rarely	Rarely	Rarely	Very rarely	Rarely/Never	Sometimes	I experienced financial difficulties due to the war, My workplace or a family member’s workplace was damaged or destroyed
567	26	Health Sciences	Master’s/MBA	Married	70	163	14	30	7	Moderate (>1 pad soaked in 3 hours)	No	Yes	None of the below	None of the above	Severe	Moderate	Moderate	Moderate	Moderate	Moderate	Severe	Not all all	Moderate	Severe	Not all all	Severe	Not all all	Severe	Moderate	Moderate	Moderate	Moderate	Moderate	Yes	Never Smoker				Occasionally	7	Sometimes	Sometimes	Very rarely	Very rarely	Rarely	Very rarely	Sometimes	Occasionally	None of the above
568	24	Sciences	Third	Single	53	153	13	27	5	Moderate (>1 pad soaked in 3 hours)	No	No	None of the below	None of the above	Moderate	Moderate	Mild	Moderate	Mild	Mild	Mild	Moderate	Moderate	Mild	Mild	Moderate	Moderate	Mild	Mild	Moderate	Mild	Moderate	Mild	No	Never Smoker				3-4 times per week	8	Rarely	Rarely	Very rarely	Very rarely	Very rarely	Rarely	Sometimes	Sometimes	My home was damaged or destroyed
569	28	Pharmacy	PharmD	Single	70	173	12	30	7	Light (<1 pad soaked in 3 hours)	No	No	None of the below	None of the above	Severe	Moderate	Severe	Moderate	Mild	Moderate	Moderate	Moderate	Mild	Severe	Not all all	Not all all	Moderate	Moderate	Moderate	Moderate	Not at all	Not at all	Moderate	No	Never Smoker				Occasionally	8	Rarely	Very often	Often	Sometimes	Often	Very often	Sometimes	Frequently	None of the above
570	26	Pharmacy	Fifth	Single	63	169	11	38	5	Light (<1 pad soaked in 3 hours)	Yes	No	None of the below	Hormonal therapies (e.g., birth control pills)	Moderate	Moderate	Moderate	Mild	Mild	Mild	Mild	Mild	Moderate	Moderate	Not all all	Mild	Mild	Severe	Mild	Mild	Mild	Moderate	Moderate	Yes	Current Smoker	Hookah (nargila)		1	I do not exercise	9	Rarely	Rarely	Rarely	Very rarely	Very rarely	Rarely	Rarely/Never	Occasionally	None of the above
571	22	Pharmacy	First	Single	55	155	14	28	4	Moderate (>1 pad soaked in 3 hours)	No	No	None of the below	None of the above	Mild	Mild	Mild	Mild	Mild	Mild	Mild	Mild	Mild	Mild	Mild	Mild	Mild	Mild	Mild	Mild	Mild	Mild	Mild	No	Never Smoker				Occasionally	7	Rarely	Rarely	Rarely	Rarely	Rarely	Rarely	Frequently	Sometimes	I experienced financial difficulties due to the war
572	32	Engineering & Architecture	Master’s/MBA	Married	54	160	14	29	5	Heavy (>1 pad soaked every 2 hours)	No	Yes	None of the below	None of the above	Not all all	Not all all	Not all all	Severe	Mild	Mild	Moderate	Not all all	Mild	Moderate	Not all all	Not all all	Not all all	Severe	Mild	Mild	Mild	Mild	Mild	No	Never Smoker				Daily	7	Very rarely	Very rarely	Very rarely	Very rarely	Very rarely	Very rarely	Sometimes	Sometimes	None of the above
573	27	Sciences	Master’s/MBA	Married	56	166	13	30	8	Moderate (>1 pad soaked in 3 hours)	No	Yes	None of the below	None of the above	Moderate	Not all all	Moderate	Mild	Mild	Mild	Moderate	Not all all	Not all all	Mild	Not all all	Not all all	Not all all	Moderate	Not at all	Not at all	Not at all	Mild	Mild	No	Current Smoker	Hookah (nargila)		1	Occasionally	3	Very rarely	Sometimes	Very rarely	Very rarely	Very rarely	Very rarely	Sometimes	Occasionally	None of the above
574	21	Engineering & Architecture	Second	Single	51	162	12	25	5	Moderate (>1 pad soaked in 3 hours)	No	No	None of the below	None of the above	Moderate	Mild	Moderate	Severe	Severe	Mild	Moderate	Mild	Severe	Mild	Severe	Not all all	Severe	Severe	Severe	Mild	Mild	Severe	Severe	Yes	Never Smoker				1-2 times per week	8	Rarely	Rarely	Sometimes	Often	Rarely	Rarely	Sometimes	Sometimes	My home was damaged or destroyed, I lost or had a family member injured, My workplace or a family member’s workplace was damaged or destroyed
575	27	Sciences	Third	Single	63	167	13	28	4	Light (<1 pad soaked in 3 hours)	No	No	None of the below	None of the above	Moderate	Moderate	Moderate	Moderate	Mild	Mild	Not all all	Not all all	Not all all	Moderate	Not all all	Not all all	Not all all	Mild	Not at all	Not at all	Not at all	Not at all	Not at all	No	Never Smoker				3-4 times per week	8	Very rarely	Sometimes	Sometimes	Very often	Very rarely	Often	Sometimes	Rarely/Never	I experienced financial difficulties due to the war
576	20	Pharmacy	Second	Single	51	163	14	23	5	Moderate (>1 pad soaked in 3 hours)	No	No	None of the below	None of the above	Mild	Mild	Not all all	Mild	Mild	Mild	Mild	Mild	Moderate	Not all all	Not all all	Not all all	Not all all	Moderate	Mild	Mild	Mild	Mild	Mild	Yes	Never Smoker				Occasionally	9	Very rarely	Rarely	Rarely	Rarely	Rarely	Rarely	Sometimes	Sometimes	I was displaced from my home
577	20	Pharmacy	Second	Single	63	156	12	30	5	Moderate (>1 pad soaked in 3 hours)	No	No	None of the below	None of the above	Mild	Mild	Moderate	Mild	Moderate	Mild	Not all all	Not all all	Mild	Moderate	Not all all	Mild	Not all all	Mild	Moderate	Not at all	Not at all	Mild	Mild	No	Never Smoker				1-2 times per week	8	Sometimes	Rarely	Very rarely	Very rarely	Very rarely	Often	Sometimes	Sometimes	I was displaced from my home, My home was damaged or destroyed
578	19	Health Sciences	Second	Single	70	170	15	29	7	Heavy (>1 pad soaked every 2 hours)	No	No	None of the below	None of the above	Severe	Severe	Severe	Severe	Severe	Severe	Severe	Severe	Severe	Moderate	Severe	Severe	Severe	Severe	Not at all	Not at all	Not at all	Not at all	Not at all	Yes	Current Smoker	Cigarette	6-10		Occasionally	10	Very often	Very often	Very often	Very often	Very often	Very often	Frequently	Sometimes	I experienced financial difficulties due to the war, I lost or had a family member injured, My workplace or a family member’s workplace was damaged or destroyed
579	23	Medicine	Fourth	Single	56	162	15	28	6	Moderate (>1 pad soaked in 3 hours)	Yes	No	Polycystic ovary syndrome (PCOS)	None of the above	Not all all	Not all all	Not all all	Not all all	Not all all	Not all all	Not all all	Not all all	Mild	Not all all	Not all all	Not all all	Not all all	Moderate	Mild	Not at all	Not at all	Not at all	Not at all	No	Never Smoker				I do not exercise	5	Very rarely	Very rarely	Sometimes	Very rarely	Very rarely	Very rarely	Occasionally	Sometimes	None of the above
580	22	Medicine	Fourth	Single	59	161	11	28	6	Moderate (>1 pad soaked in 3 hours)	No	No	None of the below	None of the above	Not all all	Mild	Not all all	Mild	Mild	Mild	Mild	Not all all	Moderate	Moderate	Not all all	Not all all	Not all all	Not all all	Mild	Moderate	Moderate	Mild	Mild	No	Never Smoker				I do not exercise	5	Very rarely	Very rarely	Rarely	Very rarely	Very rarely	Very rarely	Occasionally	Occasionally	I was displaced from my home, My home was damaged or destroyed, I experienced financial difficulties due to the war
581	21	Medicine	Fourth	Single	83	155	14	28	5	Moderate (>1 pad soaked in 3 hours)	No	No	None of the below	None of the above	Moderate	Moderate	Moderate	Mild	Moderate	Moderate	Moderate	Moderate	Moderate	Moderate	Moderate	Not all all	Moderate	Moderate	Moderate	Moderate	Moderate	Moderate	Moderate	Yes	Never Smoker				1-2 times per week	5	Sometimes	Often	Sometimes	Often	Often	Often	Occasionally	Occasionally	None of the above
582	25	Medicine	Fourth	Single	56	170	12	25	5	Moderate (>1 pad soaked in 3 hours)	Yes	No	None of the below	None of the above	Moderate	Moderate	Severe	Severe	Moderate	Mild	Moderate	Moderate	Severe	Severe	Moderate	Severe	Severe	Severe	Moderate	Mild	Mild	Moderate	Mild	Yes	Never Smoker				1-2 times per week	7	Often	Often	Often	Often	Often	Often	Occasionally	Frequently	I was displaced from my home, My home was damaged or destroyed, I experienced financial difficulties due to the war, My workplace or a family member’s workplace was damaged or destroyed
583	22	Medicine	Fourth	Single	45	163	11	30	8	Moderate (>1 pad soaked in 3 hours)	No	No	None of the below	None of the above	Moderate	Moderate	Severe	Moderate	Mild	Mild	Mild	Mild	Mild	Moderate	Not all all	Moderate	Severe	Moderate	Moderate	Not at all	Not at all	Mild	Mild	Yes	Never Smoker				3-4 times per week	7	Sometimes	Very rarely	Rarely	Rarely	Very rarely	Rarely	Sometimes	Rarely/Never	None of the above
584	18	Health Sciences	First	Single	80	174	11	25	7	Heavy (>1 pad soaked every 2 hours)	No	No	None of the below	None of the above	Moderate	Not all all	Not all all	Not all all	Not all all	Not all all	Not all all	Not all all	Mild	Moderate	Not all all	Moderate	Not all all	Not all all	Not at all	Not at all	Not at all	Not at all	Not at all	No	Never Smoker				1-2 times per week	7	Sometimes	Sometimes	Often	Rarely	Very rarely	Very rarely	Occasionally	Occasionally	I lost or had a family member injured
585	21	Health Sciences	Master’s/MBA	Single	80	170	12	26	6	Moderate (>1 pad soaked in 3 hours)	No	No	None of the below	None of the above	Moderate	Mild	Moderate	Moderate	Moderate	Mild	Mild	Mild	Moderate	Moderate	Mild	Mild	Mild	Mild	Mild	Mild	Mild	Mild	Mild	No	Never Smoker				1-2 times per week	7	Rarely	Rarely	Rarely	Very rarely	Very rarely	Very rarely	Sometimes	Rarely/Never	I experienced financial difficulties due to the war
586	21	Health Sciences	Third	Single	63	162	12	29	6	Moderate (>1 pad soaked in 3 hours)	No	No	None of the below	None of the above	Mild	Moderate	Not all all	Not all all	Not all all	Mild	Mild	Not all all	Not all all	Mild	Not all all	Not all all	Not all all	Not all all	Not at all	Not at all	Not at all	Not at all	Not at all	No	Never Smoker				5-6 times per week	7	Sometimes	Sometimes	Rarely	Sometimes	Rarely	Rarely	Rarely/Never	Sometimes	None of the above
587	18	Health Sciences	Second	Single	57	165	13	28	6	Moderate (>1 pad soaked in 3 hours)	No	No	None of the below	None of the above	Moderate	Mild	Moderate	Severe	Moderate	Moderate	Moderate	Moderate	Moderate	Severe	Mild	Mild	Moderate	Severe	Mild	Mild	Mild	Mild	Mild	Yes	Never Smoker				Occasionally	5	Sometimes	Sometimes	Sometimes	Sometimes	Sometimes	Sometimes	Sometimes	Sometimes	I was displaced from my home
588	19	Health Sciences	Second	Single	58	161	12	30	7	Moderate (>1 pad soaked in 3 hours)	No	No	None of the below	None of the above	Mild	Mild	Not all all	Mild	Mild	Mild	Mild	Not all all	Mild	Not all all	Not all all	Mild	Not all all	Mild	Mild	Not at all	Not at all	Mild	Not at all	No	Never Smoker				Occasionally	8	Very rarely	Rarely	Rarely	Rarely	Very rarely	Very rarely	Rarely/Never	Occasionally	None of the above
589	21	Health Sciences	Second	Single	43	163	11	28	6	Heavy (>1 pad soaked every 2 hours)	Yes	No	Do not have a period for 3 months or more (amenorrhea)	None of the above	Mild	Moderate	Not all all	Moderate	Mild	Mild	Moderate	Moderate	Severe	Not all all	Severe	Mild	Moderate	Severe	Mild	Not at all	Mild	Moderate	Mild	No	Never Smoker				1-2 times per week	4	Very rarely	Rarely	Very rarely	Rarely	Rarely	Rarely	Sometimes	Rarely/Never	None of the above
590	19	Health Sciences	Second	Single	56	159	14	23	7	Moderate (>1 pad soaked in 3 hours)	Yes	No	Polycystic ovary syndrome (PCOS)	None of the above	Moderate	Mild	Mild	Moderate	Severe	Severe	Severe	Mild	Severe	Moderate	Mild	Not all all	Not all all	Severe	Moderate	Moderate	Moderate	Moderate	Moderate	No	Never Smoker				I do not exercise	11	Very rarely	Rarely	Very rarely	Rarely	Sometimes	Very rarely	Rarely/Never	Rarely/Never	None of the above
591	22	Pharmacy	Fifth	Single	72	178	15	28	6	Moderate (>1 pad soaked in 3 hours)	No	No	None of the below	None of the above	Moderate	Moderate	Moderate	Moderate	Moderate	Moderate	Moderate	Moderate	Moderate	Moderate	Moderate	Moderate	Moderate	Moderate	Mild	Mild	Mild	Mild	Mild	No	Never Smoker				3-4 times per week	6	Sometimes	Sometimes	Sometimes	Sometimes	Sometimes	Sometimes	Sometimes	Sometimes	I was displaced from my home
592	22	Pharmacy	Fifth	Single	57	151	12	30	7	Moderate (>1 pad soaked in 3 hours)	No	No	None of the below	None of the above	Moderate	Moderate	Moderate	Moderate	Moderate	Moderate	Moderate	Moderate	Moderate	Moderate	Mild	Mild	Mild	Moderate	Moderate	Moderate	Mild	Moderate	Mild	Yes	Never Smoker				1-2 times per week	8	Sometimes	Sometimes	Sometimes	Sometimes	Sometimes	Sometimes	Sometimes	Occasionally	I was displaced from my home
593	27	Pharmacy	PharmD	Married	49	153	12	40	5	Moderate (>1 pad soaked in 3 hours)	Yes	No	None of the below	None of the above	Severe	Severe	Severe	Severe	Severe	Severe	Severe	Severe	Severe	Severe	Severe	Severe	Severe	Severe	Severe	Severe	Severe	Severe	Severe	Yes	Never Smoker				I do not exercise	7	Very often	Very often	Very often	Very often	Very often	Very often	Occasionally	Occasionally	None of the above
594	23	Pharmacy	Fifth	Single	49	160	13	27	5	Moderate (>1 pad soaked in 3 hours)	No	No	None of the below	None of the above	Mild	Mild	Mild	Mild	Mild	Mild	Mild	Moderate	Moderate	Moderate	Moderate	Not all all	Mild	Mild	Mild	Mild	Mild	Mild	Mild	No	Never Smoker				1-2 times per week	7	Very rarely	Rarely	Rarely	Sometimes	Sometimes	Sometimes	Sometimes	Sometimes	I was displaced from my home
595	28	Sciences	Third	Single	60	165	14	22	10	Moderate (>1 pad soaked in 3 hours)	No	No	None of the below	None of the above	Mild	Mild	Mild	Mild	Moderate	Moderate	Moderate	Mild	Moderate	Mild	Not all all	Not all all	Not all all	Moderate	Not at all	Not at all	Mild	Mild	Mild	No	Current Smoker	Hookah (nargila)		1	1-2 times per week	8	Rarely	Rarely	Rarely	Rarely	Rarely	Rarely	Rarely/Never	Sometimes	I experienced financial difficulties due to the war
596	26	Nursing	Third	Single	120	163	12	32	7	Moderate (>1 pad soaked in 3 hours)	Yes	No	None of the below	None of the above	Severe	Moderate	Moderate	Severe	Severe	Severe	Moderate	Moderate	Moderate	Moderate	Mild	Moderate	Moderate	Moderate	Mild	Mild	Mild	Mild	Mild	No	Current Smoker	Hookah (nargila)		1	I do not exercise	7	Sometimes	Rarely	Very rarely	Rarely	Very rarely	Rarely	Occasionally	Frequently	None of the above
597	36	Health Sciences	Fourth	Married	74	161	11	27	7	Moderate (>1 pad soaked in 3 hours)	No	No	None of the below	None of the above	Mild	Mild	Mild	Mild	Mild	Mild	Mild	Mild	Mild	Moderate	Not all all	Moderate	Mild	Mild	Not at all	Not at all	Not at all	Not at all	Not at all	Yes	Never Smoker				Occasionally	6	Very rarely	Very rarely	Very rarely	Very rarely	Very rarely	Very rarely	Sometimes	Frequently	None of the above
598	20	Health Sciences	First	Single	65	175	13	28	5	Moderate (>1 pad soaked in 3 hours)	Yes	No	Polycystic ovary syndrome (PCOS)	None of the above	Severe	Mild	Moderate	Moderate	Severe	Mild	Mild	Moderate	Severe	Moderate	Severe	Mild	Severe	Severe	Severe	Mild	Moderate	Severe	Moderate	Yes	Current Smoker	Electronic cigarettes/vape/IQOS			Occasionally	4	Rarely	Rarely	Rarely	Rarely	Rarely	Rarely	Frequently	Occasionally	None of the above
599	30	Business Administration	Master’s/MBA	Single	50	155	10	25	5	Moderate (>1 pad soaked in 3 hours)	Yes	No	None of the below	None of the above	Moderate	Moderate	Moderate	Moderate	Moderate	Moderate	Not all all	Moderate	Moderate	Mild	Not all all	Not all all	Moderate	Moderate	Moderate	Moderate	Moderate	Moderate	Moderate	No	Current Smoker	Hookah (nargila)		1	Occasionally	8	Rarely	Rarely	Sometimes	Rarely	Rarely	Sometimes	Sometimes	Sometimes	I experienced financial difficulties due to the war
600	18	Health Sciences	First	Single	50	167	13	28	5	Moderate (>1 pad soaked in 3 hours)	No	No	None of the below	None of the above	Not all all	Mild	Mild	Moderate	Moderate	Moderate	Moderate	Moderate	Moderate	Mild	Mild	Mild	Mild	Mild	Mild	Mild	Mild	Mild	Mild	No	Current Smoker	Hookah (nargila)		1	Occasionally	9	Rarely	Rarely	Sometimes	Rarely	Rarely	Rarely	Sometimes	Sometimes	I experienced financial difficulties due to the war
601	34	Law & Political Sciences	Master’s/MBA	Single	70	165	9	25	4	Moderate (>1 pad soaked in 3 hours)	Yes	No	None of the below	None of the above	Moderate	Moderate	Severe	Moderate	Moderate	Mild	Mild	Moderate	Moderate	Moderate	Mild	Moderate	Moderate	Moderate	Moderate	Moderate	Moderate	Moderate	Moderate	No	Current Smoker	Hookah (nargila)		2	Daily	8	Rarely	Very rarely	Rarely	Rarely	Rarely	Rarely	Rarely/Never	Sometimes	None of the above
602	18	Health Sciences	First	Single	50	164	10	24	4	Light (<1 pad soaked in 3 hours)	No	No	None of the below	None of the above	Moderate	Mild	Mild	Mild	Mild	Mild	Mild	Mild	Mild	Mild	Mild	Mild	Mild	Mild	Not at all	Not at all	Not at all	Not at all	Not at all	Yes	Never Smoker				Daily	8	Rarely	Rarely	Rarely	Rarely	Rarely	Rarely	Sometimes	Frequently	None of the above
603	26	Business Administration	Master’s/MBA	Single	75	166	12	25	5	Moderate (>1 pad soaked in 3 hours)	No	No	None of the below	None of the above	Moderate	Mild	Moderate	Mild	Moderate	Mild	Mild	Mild	Moderate	Severe	Moderate	Mild	Moderate	Severe	Mild	Mild	Moderate	Moderate	Moderate	Yes	Never Smoker				3-4 times per week	6	Sometimes	Sometimes	Often	Often	Sometimes	Very rarely	Sometimes	Sometimes	I experienced financial difficulties due to the war
604	18	Health Sciences	First	Single	42	167	14	30	7	Heavy (>1 pad soaked every 2 hours)	No	No	None of the below	None of the above	Severe	Not all all	Severe	Not all all	Mild	Mild	Mild	Not all all	Mild	Moderate	Not all all	Not all all	Not all all	Severe	Not at all	Not at all	Mild	Not at all	Not at all	No	Never Smoker				Occasionally	7	Rarely	Very rarely	Very rarely	Very rarely	Very rarely	Rarely	Sometimes	Frequently	None of the above
605	25	Health Sciences	First	Married	53	165	11	25	7	Moderate (>1 pad soaked in 3 hours)	No	No	None of the below	None of the above	Severe	Moderate	Moderate	Moderate	Moderate	Moderate	Moderate	Mild	Moderate	Moderate	Mild	Mild	Mild	Moderate	Moderate	Mild	Moderate	Moderate	Moderate	No	Ex-smoker				3-4 times per week	7	Sometimes	Rarely	Rarely	Often	Rarely	Rarely	Rarely/Never	Rarely/Never	None of the above
606	18	Health Sciences	First	Single	50	160	13	29	6	Moderate (>1 pad soaked in 3 hours)	No	No	None of the below	None of the above	Moderate	Moderate	Moderate	Moderate	Mild	Mild	Mild	Mild	Moderate	Moderate	Not all all	Mild	Mild	Moderate	Not at all	Not at all	Not at all	Mild	Not at all	No	Current Smoker	Hookah (nargila)		1	Occasionally	6	Rarely	Rarely	Sometimes	Rarely	Very rarely	Rarely	Sometimes	Rarely/Never	None of the above
607	26	Medicine	Sixth	Single	71	167	11	28	7	Moderate (>1 pad soaked in 3 hours)	No	No	None of the below	None of the above	Moderate	Mild	Moderate	Not all all	Mild	Mild	Mild	Mild	Moderate	Moderate	Not all all	Moderate	Severe	Severe	Mild	Not at all	Not at all	Mild	Not at all	No	Never Smoker				I do not exercise	6	Very rarely	Very rarely	Very rarely	Very rarely	Very rarely	Very rarely	Rarely/Never	Sometimes	I was displaced from my home, My home was damaged or destroyed
608	23	Medicine	Sixth	Single	65	163	9	30	10	Moderate (>1 pad soaked in 3 hours)	No	No	None of the below	None of the above	Moderate	Moderate	Moderate	Mild	Mild	Not all all	Mild	Mild	Mild	Moderate	Not all all	Not all all	Not all all	Not all all	Mild	Mild	Moderate	Moderate	Not at all	Yes	Never Smoker				Occasionally	7	Rarely	Rarely	Often	Very rarely	Rarely	Rarely	Occasionally	Sometimes	I was displaced from my home, I experienced financial difficulties due to the war
609	22	Pharmacy	Fifth	Single	47	160	10	29	6	Moderate (>1 pad soaked in 3 hours)	No	No	Polycystic ovary syndrome (PCOS)	Hormonal therapies (e.g., birth control pills)	Moderate	Moderate	Severe	Moderate	Moderate	Moderate	Moderate	Severe	Severe	Moderate	Moderate	Moderate	Moderate	Moderate	Severe	Mild	Mild	Mild	Moderate	Yes	Never Smoker				Occasionally	6	Often	Often	Often	Sometimes	Often	Very often	Frequently	Sometimes	None of the above
610	19	Health Sciences	First	Single	48	168	14	30	8	Heavy (>1 pad soaked every 2 hours)	No	No	None of the below	None of the above	Moderate	Mild	Severe	Moderate	Moderate	Mild	Mild	Mild	Moderate	Severe	Not all all	Mild	Mild	Moderate	Mild	Mild	Moderate	Moderate	Moderate	No	Never Smoker				Occasionally	7	Sometimes	Sometimes	Often	Often	Rarely	Sometimes	Rarely/Never	Sometimes	None of the above
611	22	Engineering & Architecture	PhD/DBA	Single	75	170	13	30	6	Heavy (>1 pad soaked every 2 hours)	No	No	Polycystic ovary syndrome (PCOS)	None of the above	Severe	Not all all	Severe	Severe	Moderate	Moderate	Moderate	Moderate	Moderate	Severe	Not all all	Severe	Severe	Severe	Severe	Severe	Severe	Severe	Severe	Yes	Current Smoker	Hookah (nargila)		2	I do not exercise	9	Rarely	Rarely	Sometimes	Sometimes	Very rarely	Sometimes	Sometimes	Sometimes	I was displaced from my home
612	19	Law & Political Sciences	First	Single	60	170	14	28	5	Moderate (>1 pad soaked in 3 hours)	No	No	None of the below	None of the above	Moderate	Moderate	Moderate	Not all all	Not all all	Mild	Mild	Moderate	Moderate	Mild	Not all all	Mild	Moderate	Moderate	Moderate	Mild	Moderate	Mild	Mild	No	Never Smoker				Daily	8	Very rarely	Very rarely	Very rarely	Very rarely	Very rarely	Very rarely	Occasionally	Frequently	None of the above
613	26	Pharmacy	PharmD	Single	60	167	12	33	8	Moderate (>1 pad soaked in 3 hours)	No	No	None of the below	None of the above	Not all all	Moderate	Moderate	Moderate	Moderate	Moderate	Moderate	Moderate	Moderate	Moderate	Moderate	Moderate	Moderate	Moderate	Moderate	Mild	Moderate	Mild	Mild	No	Ex-smoker				Daily	7	Rarely	Very rarely	Sometimes	Very rarely	Sometimes	Sometimes	Occasionally	Sometimes	None of the above
614	18	Medicine	First	Single	60	163	13	21	6	Heavy (>1 pad soaked every 2 hours)	No	No	None of the below	None of the above	Moderate	Moderate	Not all all	Moderate	Moderate	Severe	Moderate	Moderate	Moderate	Moderate	Moderate	Severe	Severe	Mild	Moderate	Mild	Moderate	Mild	Mild	No	Never Smoker				1-2 times per week	8	Sometimes	Sometimes	Rarely	Rarely	Sometimes	Sometimes	Sometimes	Sometimes	I was displaced from my home
615	19	Business Administration	Second	Single	65	161	13	22	7	Heavy (>1 pad soaked every 2 hours)	No	No	Polycystic ovary syndrome (PCOS)	Hormonal therapies (e.g., birth control pills)	Moderate	Not all all	Moderate	Severe	Moderate	Moderate	Moderate	Moderate	Severe	Severe	Moderate	Moderate	Moderate	Moderate	Moderate	Mild	Severe	Mild	Mild	Yes	Never Smoker				3-4 times per week	9	Sometimes	Sometimes	Sometimes	Rarely	Sometimes	Rarely	Sometimes	Sometimes	I experienced financial difficulties due to the war
616	20	Business Administration	Second	Single	98	160	14	20	5	Moderate (>1 pad soaked in 3 hours)	No	No	None of the below	None of the above	Severe	Severe	Severe	Moderate	Moderate	Moderate	Moderate	Moderate	Moderate	Severe	Mild	Mild	Severe	Mild	Moderate	Not at all	Not at all	Mild	Not at all	No	Never Smoker				I do not exercise	5	Very rarely	Rarely	Often	Often	Very often	Sometimes	Sometimes	Sometimes	None of the above
617	19	Health Sciences	Second	Single	90	161	11	30	3	Moderate (>1 pad soaked in 3 hours)	No	No	None of the below	None of the above	Moderate	Severe	Severe	Moderate	Severe	Severe	Severe	Mild	Moderate	Severe	Mild	Moderate	Moderate	Severe	Moderate	Not at all	Moderate	Mild	Severe	Yes	Current Smoker	Hookah (nargila)		3	I do not exercise	10	Rarely	Rarely	Rarely	Rarely	Rarely	Often	Rarely/Never	Sometimes	I was displaced from my home
618	19	Health Sciences	First	Single	49	163	12	34	8	Moderate (>1 pad soaked in 3 hours)	No	No	None of the below	None of the above	Mild	Mild	Moderate	Mild	Mild	Mild	Moderate	Mild	Moderate	Severe	Mild	Mild	Mild	Mild	Mild	Mild	Mild	Mild	Mild	No	Never Smoker				I do not exercise	6	Often	Sometimes	Sometimes	Rarely	Rarely	Rarely	Occasionally	Sometimes	I was displaced from my home
619	18	Health Sciences	First	Single	67	157	9	23	7	Moderate (>1 pad soaked in 3 hours)	Yes	No	None of the below	None of the above	Moderate	Mild	Not all all	Mild	Severe	Severe	Moderate	Moderate	Moderate	Moderate	Moderate	Moderate	Not all all	Severe	Severe	Not at all	Not at all	Moderate	Moderate	No	Never Smoker				I do not exercise	7	Very rarely	Very rarely	Sometimes	Rarely	Very rarely	Rarely	Sometimes	Occasionally	I was displaced from my home, My home was damaged or destroyed, I experienced financial difficulties due to the war
620	19	Health Sciences	Second	Single	57	163	13	26	6	Moderate (>1 pad soaked in 3 hours)	No	No	None of the below	None of the above	Mild	Mild	Mild	Mild	Mild	Mild	Mild	Mild	Mild	Mild	Mild	Mild	Mild	Mild	Mild	Mild	Mild	Mild	Mild	Yes	Never Smoker				Occasionally	11	Rarely	Rarely	Rarely	Rarely	Rarely	Rarely	Frequently	Sometimes	None of the above
621	19	Health Sciences	Second	Single	63	170	13	28	9	Moderate (>1 pad soaked in 3 hours)	No	No	None of the below	None of the above	Moderate	Severe	Moderate	Severe	Mild	Mild	Mild	Moderate	Severe	Severe	Not all all	Moderate	Severe	Moderate	Mild	Mild	Mild	Moderate	Not at all	No	Current Smoker	Hookah (nargila)		1	I do not exercise	10	Very rarely	Rarely	Sometimes	Sometimes	Sometimes	Sometimes	Sometimes	Sometimes	None of the above
622	23	Health Sciences	Second	Single	63	165	16	28	7	Heavy (>1 pad soaked every 2 hours)	No	No	None of the below	None of the above	Mild	Moderate	Mild	Moderate	Mild	Mild	Mild	Moderate	Severe	Mild	Moderate	Mild	Mild	Severe	Mild	Mild	Mild	Mild	Mild	Yes	Never Smoker				1-2 times per week	7	Sometimes	Very rarely	Rarely	Rarely	Rarely	Rarely	Sometimes	Sometimes	My home was damaged or destroyed
623	38	Engineering & Architecture	Master’s/MBA	Married	65	160	13	30	8	Heavy (>1 pad soaked every 2 hours)	Yes	No	None of the below	Medication for anxiety, depression, or another mental health condition	Moderate	Not all all	Moderate	Moderate	Moderate	Moderate	Not all all	Not all all	Moderate	Not all all	Not all all	Not all all	Not all all	Not all all	Not at all	Not at all	Not at all	Not at all	Moderate	No	Current Smoker	Hookah (nargila)		3	3-4 times per week	5	Very rarely	Very rarely	Very rarely	Very rarely	Very rarely	Very rarely	Rarely/Never	Rarely/Never	None of the above
624	20	Health Sciences	First	Single	48	152	11	28	5	Moderate (>1 pad soaked in 3 hours)	No	No	None of the below	None of the above	Severe	Moderate	Severe	Severe	Moderate	Severe	Severe	Mild	Severe	Moderate	Severe	Not all all	Severe	Severe	Not at all	Moderate	Moderate	Moderate	Moderate	Yes	Ex-smoker				Occasionally	7	Sometimes	Sometimes	Sometimes	Sometimes	Sometimes	Sometimes	Occasionally	Rarely/Never	None of the above
625	25	Pharmacy	PharmD	Single	56	180	15	40	6	Moderate (>1 pad soaked in 3 hours)	No	No	Polycystic ovary syndrome (PCOS)	None of the above	Moderate	Moderate	Moderate	Moderate	Moderate	Moderate	Moderate	Moderate	Moderate	Mild	Mild	Moderate	Moderate	Mild	Mild	Mild	Mild	Mild	Mild	Yes	Never Smoker				Occasionally	9	Often	Often	Often	Often	Often	Often	Sometimes	Frequently	None of the above
626	23	Pharmacy	Third	Single	50	152	12	28	7	Light (<1 pad soaked in 3 hours)	No	No	None of the below	None of the above	Not all all	Not all all	Not all all	Not all all	Not all all	Not all all	Not all all	Not all all	Not all all	Not all all	Mild	Not all all	Not all all	Not all all	Not at all	Not at all	Not at all	Not at all	Not at all	No	Never Smoker				5-6 times per week	6	Very rarely	Sometimes	Often	Often	Often	Sometimes	Rarely/Never	Rarely/Never	None of the above
627	26	Pharmacy	Fifth	Divorced	54	165	12	28	5	Light (<1 pad soaked in 3 hours)	No	No	Diagnosed mental health conditions (e.g., depression, anxiety)	Medication for anxiety, depression, or another mental health condition	Mild	Severe	Not all all	Mild	Mild	Mild	Not all all	Not all all	Moderate	Severe	Not all all	Not all all	Moderate	Mild	Mild	Mild	Mild	Mild	Mild	No	Never Smoker				1-2 times per week	10	Very often	Sometimes	Very often	Very often	Very rarely	Sometimes	Occasionally	Sometimes	None of the above
628	18	Senior Highschool student	Third	Single	66	172	14	28	5	Heavy (>1 pad soaked every 2 hours)	No	No	None of the below	None of the above	Mild	Mild	Mild	Mild	Mild	Mild	Moderate	Mild	Moderate	Not all all	Mild	Not all all	Mild	Severe	Mild	Mild	Mild	Moderate	Moderate	Yes	Never Smoker				1-2 times per week	6	Very rarely	Rarely	Sometimes	Rarely	Sometimes	Rarely	Occasionally	Sometimes	None of the above
629	28	Architectural design	Master’s/MBA	Single	88	157	13	30	4	Moderate (>1 pad soaked in 3 hours)	Yes	No	None of the below	None of the above	Severe	Severe	Moderate	Moderate	Severe	Mild	Moderate	Severe	Severe	Moderate	Moderate	Severe	Severe	Moderate	Moderate	Mild	Mild	Mild	Mild	No	Never Smoker				Occasionally	6	Sometimes	Rarely	Rarely	Sometimes	Very rarely	Very rarely	Frequently	Frequently	I experienced financial difficulties due to the war
630	30	Engineering & Architecture	Sixth	Single			12	30	7	Heavy (>1 pad soaked every 2 hours)	No	No	None of the below	None of the above	Moderate	Moderate	Moderate	Moderate	Mild	Mild	Mild	Moderate	Severe	Severe	Mild	Severe	Moderate	Severe	Mild	Not at all	Mild	Mild	Mild	No	Never Smoker				3-4 times per week	7	Sometimes	Very often	Very often	Often	Very rarely	Often	Frequently	Occasionally	None of the above
631	23	Pharmacy	Master’s/MBA	Single	46	165	12	28	7	Heavy (>1 pad soaked every 2 hours)	No	No	None of the below	None of the above	Moderate	Mild	Moderate	Moderate	Moderate	Moderate	Moderate	Moderate	Severe	Moderate	Not all all	Severe	Moderate	Severe	Moderate	Not at all	Mild	Mild	Moderate	No	Never Smoker				Occasionally	9	Very rarely	Sometimes	Rarely	Very rarely	Very rarely	Rarely	Frequently	Frequently	I was displaced from my home, My home was damaged or destroyed, I experienced financial difficulties due to the war, I lost or had a family member injured, My workplace or a family member’s workplace was damaged or destroyed
632	27	Pharmacy	PharmD	Single	61	169	12	30	5	Moderate (>1 pad soaked in 3 hours)	No	No	None of the below	None of the above	Mild	Mild	Mild	Not all all	Not all all	Not all all	Not all all	Not all all	Mild	Mild	Not all all	Mild	Not all all	Mild	Not at all	Not at all	Not at all	Not at all	Not at all	No	Never Smoker				3-4 times per week	6	Very rarely	Rarely	Very rarely	Very rarely	Very rarely	Very rarely	Sometimes	Sometimes	None of the above
633	19	Dentistry	Second	Single	60	155	11	29	6	Moderate (>1 pad soaked in 3 hours)	No	No	None of the below	None of the above	Moderate	Severe	Severe	Severe	Moderate	Moderate	Moderate	Mild	Mild	Moderate	Mild	Mild	Mild	Mild	Mild	Mild	Mild	Mild	Severe	No	Never Smoker				I do not exercise	10	Sometimes	Rarely	Sometimes	Sometimes	Rarely	Rarely	Sometimes	Sometimes	None of the above
634	26	Engineering & Architecture	Fourth	Married	67	151	13	32	5	Moderate (>1 pad soaked in 3 hours)	No	Yes	None of the below	None of the above	Mild	Mild	Mild	Moderate	Severe	Severe	Severe	Mild	Moderate	Moderate	Not all all	Mild	Not all all	Moderate	Moderate	Not at all	Mild	Moderate	Moderate	No	Never Smoker				I do not exercise	8	Often	Often	Rarely	Very rarely	Sometimes	Rarely	Sometimes	Occasionally	None of the above
635	21	Business Administration	Second	Single	70	167	13	32	7	Moderate (>1 pad soaked in 3 hours)	No	No	None of the below	None of the above	Moderate	Severe	Severe	Severe	Moderate	Severe	Severe	Moderate	Mild	Moderate	Mild	Moderate	Mild	Moderate	Mild	Mild	Mild	Moderate	Severe	Yes	Current Smoker	Electronic cigarettes/vape/IQOS			Occasionally	12	Often	Sometimes	Sometimes	Rarely	Rarely	Rarely	Rarely/Never	Frequently	None of the above
636	18	Human Sciences	First	Single	50	157	14	27	5	Light (<1 pad soaked in 3 hours)	No	No	None of the below	None of the above	Moderate	Moderate	Moderate	Mild	Moderate	Severe	Moderate	Mild	Mild	Mild	Mild	Severe	Mild	Moderate	Moderate	Mild	Moderate	Severe	Severe	Yes	Current Smoker	Hookah (nargila)		2	1-2 times per week	10	Often	Sometimes	Often	Very often	Rarely	Rarely	Occasionally	Frequently	I was displaced from my home
637	20	Law & Political Sciences	Second	Single	75	168	13	32	8	Heavy (>1 pad soaked every 2 hours)	No	No	Polycystic ovary syndrome (PCOS)	None of the above	Moderate	Moderate	Moderate	Moderate	Mild	Mild	Moderate	Mild	Moderate	Moderate	Not all all	Not all all	Mild	Moderate	Moderate	Mild	Mild	Moderate	Moderate	No	Current Smoker	Hookah (nargila)		3	I do not exercise	7	Sometimes	Sometimes	Sometimes	Rarely	Rarely	Rarely	Frequently	Frequently	I was displaced from my home, My home was damaged or destroyed
638	21	Business Administration	Third	Single	58	163	11	30	6	Moderate (>1 pad soaked in 3 hours)	No	No	None of the below	None of the above	Mild	Mild	Not all all	Mild	Mild	Mild	Mild	Mild	Moderate	Moderate	Not all all	Mild	Not all all	Mild	Mild	Mild	Mild	Moderate	Moderate	No	Ex-smoker				3-4 times per week	9	Often	Sometimes	Sometimes	Sometimes	Rarely	Rarely	Sometimes	Occasionally	None of the above
639	22	Pharmacy	Fourth	Single	78	168	13	34	9	Moderate (>1 pad soaked in 3 hours)	No	No	None of the below	None of the above	Moderate	Severe	Severe	Severe	Moderate	Severe	Moderate	Mild	Mild	Moderate	Mild	Mild	Mild	Moderate	Moderate	Mild	Mild	Moderate	Moderate	No	Never Smoker				Occasionally	11	Sometimes	Rarely	Sometimes	Rarely	Rarely	Rarely	Frequently	Sometimes	None of the above
640	19	Dentistry	Second	Single	69	160	12	31	6	Heavy (>1 pad soaked every 2 hours)	No	No	None of the below	None of the above	Moderate	Moderate	Mild	Moderate	Moderate	Moderate	Moderate	Mild	Mild	Moderate	Mild	Mild	Mild	Mild	Mild	Mild	Mild	Mild	Moderate	No	Current Smoker	Hookah (nargila)		2	Occasionally	11	Very often	Sometimes	Sometimes	Often	Sometimes	Sometimes	Rarely/Never	Sometimes	I was displaced from my home
641	22	Dentistry	Third	Single	59	153	11	27	5	Moderate (>1 pad soaked in 3 hours)	No	No	Polycystic ovary syndrome (PCOS)	Hormonal therapies (e.g., birth control pills)	Moderate	Moderate	Mild	Moderate	Moderate	Moderate	Moderate	Mild	Mild	Mild	Mild	Mild	Mild	Moderate	Mild	Mild	Moderate	Moderate	Moderate	No	Never Smoker				3-4 times per week	12	Often	Sometimes	Sometimes	Rarely	Rarely	Rarely	Occasionally	Occasionally	None of the above
642	20	Human Sciences	Second	Single	62	158	13	30	8	Light (<1 pad soaked in 3 hours)	No	No	None of the below	None of the above	Moderate	Moderate	Mild	Moderate	Moderate	Mild	Mild	Mild	Mild	Mild	Not all all	Moderate	Mild	Mild	Moderate	Mild	Mild	Moderate	Moderate	No	Never Smoker				I do not exercise	12	Sometimes	Often	Often	Often	Sometimes	Rarely	Rarely/Never	Rarely/Never	None of the above
643	19	Health Sciences	Second	Single	56	165	14	30	7	Heavy (>1 pad soaked every 2 hours)	No	No	None of the below	None of the above	Moderate	Severe	Moderate	Moderate	Mild	Moderate	Moderate	Mild	Moderate	Mild	Not all all	Mild	Not all all	Not all all	Moderate	Moderate	Moderate	Moderate	Moderate	No	Current Smoker	Hookah (nargila)		1	I do not exercise	7	Sometimes	Sometimes	Sometimes	Rarely	Rarely	Very rarely	Frequently	Frequently	None of the above
644	27	Dentistry	Master’s/MBA	Single	64	150	11	34	4	Heavy (>1 pad soaked every 2 hours)	No	No	Polycystic ovary syndrome (PCOS)	Medication for anxiety, depression, or another mental health condition	Severe	Severe	Severe	Severe	Severe	Severe	Severe	Severe	Severe	Severe	Mild	Moderate	Mild	Severe	Moderate	Severe	Severe	Severe	Severe	No	Current Smoker	Hookah (nargila)		1	Occasionally	5	Sometimes	Sometimes	Sometimes	Rarely	Rarely	Rarely	Frequently	Frequently	None of the above
645	20	Education	Second	Single	80	166	13	30	6	Moderate (>1 pad soaked in 3 hours)	No	No	None of the below	None of the above	Mild	Moderate	Not all all	Moderate	Mild	Mild	Moderate	Mild	Mild	Mild	Not all all	Not all all	Not all all	Mild	Mild	Mild	Mild	Mild	Mild	No	Current Smoker	Hookah (nargila)		3	Occasionally	10	Sometimes	Sometimes	Sometimes	Rarely	Rarely	Rarely	Rarely/Never	Sometimes	I was displaced from my home
646	34	Pharmacy	PharmD	Married	54	159	12	30	5	Heavy (>1 pad soaked every 2 hours)	No	No	None of the below	None of the above	Moderate	Mild	Moderate	Not all all	Mild	Not all all	Not all all	Not all all	Moderate	Moderate	Not all all	Moderate	Moderate	Moderate	Not at all	Not at all	Mild	Not at all	Not at all	No	Current Smoker	Electronic cigarettes/vape/IQOS			Occasionally	8	Very rarely	Sometimes	Very rarely	Very rarely	Very rarely	Very rarely	Frequently	Rarely/Never	None of the above
647	18	Business Administration	First	Single	69	160	14	32	8	Moderate (>1 pad soaked in 3 hours)	No	No	None of the below	None of the above	Mild	Moderate	Not all all	Moderate	Moderate	Moderate	Moderate	Mild	Mild	Mild	Moderate	Moderate	Mild	Mild	Mild	Mild	Mild	Mild	Moderate	No	Never Smoker				I do not exercise	11	Often	Sometimes	Sometimes	Rarely	Rarely	Rarely	Occasionally	Occasionally	None of the above
648	18	Business Administration	First	Single	64	157	12	34	9	Heavy (>1 pad soaked every 2 hours)	No	No	None of the below	None of the above	Moderate	Severe	Moderate	Severe	Moderate	Moderate	Moderate	Not all all	Mild	Not all all	Not all all	Mild	Mild	Severe	Moderate	Moderate	Moderate	Moderate	Moderate	Yes	Current Smoker	Hookah (nargila)		1	Occasionally	6	Very often	Sometimes	Often	Sometimes	Rarely	Rarely	Rarely/Never	Rarely/Never	None of the above
649	20	Language & Translation	Second	Single	72	160	13	35	7	Moderate (>1 pad soaked in 3 hours)	No	No	None of the below	None of the above	Moderate	Moderate	Moderate	Severe	Moderate	Moderate	Moderate	Moderate	Mild	Mild	Not all all	Moderate	Not all all	Moderate	Moderate	Moderate	Moderate	Moderate	Severe	No	Current Smoker	Electronic cigarettes/vape/IQOS			I do not exercise	12	Often	Often	Rarely	Rarely	Sometimes	Very rarely	Sometimes	Frequently	None of the above
650	21	Human Sciences	Third	Single	77	161	13	32	7	Moderate (>1 pad soaked in 3 hours)	No	No	Polycystic ovary syndrome (PCOS)	None of the above	Severe	Moderate	Not all all	Moderate	Severe	Moderate	Moderate	Mild	Moderate	Severe	Moderate	Moderate	Mild	Moderate	Moderate	Moderate	Moderate	Moderate	Moderate	No	Current Smoker	Electronic cigarettes/vape/IQOS			I do not exercise	10	Often	Often	Often	Sometimes	Sometimes	Sometimes	Rarely/Never	Sometimes	None of the above
651	19	Business Administration	Second	Single	55	156	11	30	5	Heavy (>1 pad soaked every 2 hours)	No	No	None of the below	None of the above	Mild	Moderate	Mild	Mild	Not all all	Mild	Mild	Not all all	Moderate	Moderate	Mild	Moderate	Mild	Mild	Not at all	Not at all	Not at all	Not at all	Mild	No	Never Smoker				1-2 times per week	10	Often	Sometimes	Sometimes	Rarely	Rarely	Very rarely	Rarely/Never	Sometimes	None of the above
652	19	Human Sciences	Second	Single	66	160	12	29	5	Moderate (>1 pad soaked in 3 hours)	No	No	None of the below	None of the above	Moderate	Moderate	Moderate	Moderate	Moderate	Moderate	Moderate	Mild	Not all all	Not all all	Not all all	Mild	Mild	Mild	Moderate	Mild	Mild	Mild	Moderate	No	Never Smoker				Occasionally	10	Sometimes	Sometimes	Often	Sometimes	Rarely	Sometimes	Occasionally	Sometimes	None of the above
653	22	Engineering & Architecture	Third	Single	77	167	11	28	6	Moderate (>1 pad soaked in 3 hours)	No	No	Polycystic ovary syndrome (PCOS)	Hormonal therapies (e.g., birth control pills)	Moderate	Severe	Moderate	Moderate	Moderate	Moderate	Moderate	Mild	Mild	Mild	Mild	Not all all	Mild	Moderate	Moderate	Not at all	Not at all	Mild	Moderate	No	Current Smoker	Electronic cigarettes/vape/IQOS			I do not exercise	7	Often	Sometimes	Sometimes	Rarely	Rarely	Rarely	Sometimes	Rarely/Never	I was displaced from my home
654	19	Health Sciences	Second	Single	58	156	13	30	7	Moderate (>1 pad soaked in 3 hours)	No	No	None of the below	None of the above	Moderate	Mild	Mild	Moderate	Mild	Moderate	Moderate	Not all all	Not all all	Not all all	Not all all	Not all all	Not all all	Mild	Not at all	Mild	Mild	Mild	Moderate	No	Never Smoker				1-2 times per week	7	Sometimes	Sometimes	Rarely	Often	Sometimes	Rarely	Sometimes	Rarely/Never	None of the above
655	21	Law & Political Sciences	Third	Single	65	160	11	32	8	Moderate (>1 pad soaked in 3 hours)	No	No	None of the below	None of the above	Moderate	Mild	Mild	Moderate	Moderate	Moderate	Moderate	Mild	Moderate	Severe	Not all all	Mild	Mild	Moderate	Mild	Mild	Mild	Moderate	Severe	No	Current Smoker	Hookah (nargila)		2	Occasionally	6	Often	Sometimes	Sometimes	Sometimes	Sometimes	Sometimes	Rarely/Never	Sometimes	I was displaced from my home
656	18	Business Administration	First	Single	67	160	14	30	6	Heavy (>1 pad soaked every 2 hours)	No	No	None of the below	None of the above	Not all all	Moderate	Mild	Mild	Moderate	Moderate	Moderate	Not all all	Not all all	Not all all	Not all all	Not all all	Not all all	Moderate	Moderate	Mild	Mild	Mild	Moderate	No	Current Smoker	Electronic cigarettes/vape/IQOS			I do not exercise	9	Often	Sometimes	Often	Rarely	Very rarely	Very rarely	Rarely/Never	Occasionally	None of the above
657	19	Dentistry	Second	Single	67	160	13	30	6	Moderate (>1 pad soaked in 3 hours)	No	No	None of the below	None of the above	Mild	Moderate	Mild	Moderate	Mild	Moderate	Moderate	Mild	Moderate	Moderate	Not all all	Mild	Not all all	Mild	Mild	Mild	Mild	Mild	Mild	No	Current Smoker	Hookah (nargila)		1	Occasionally	8	Very often	Sometimes	Very often	Sometimes	Rarely	Rarely	Sometimes	Rarely/Never	None of the above
658	22	Dentistry	Third	Single	85	167	13	30	6	Heavy (>1 pad soaked every 2 hours)	No	No	None of the below	None of the above	Moderate	Severe	Not all all	Moderate	Mild	Mild	Mild	Not all all	Mild	Moderate	Not all all	Mild	Mild	Severe	Mild	Mild	Mild	Moderate	Moderate	Yes	Current Smoker	Hookah (nargila)		3	1-2 times per week	10	Sometimes	Rarely	Rarely	Rarely	Rarely	Rarely	Occasionally	Frequently	None of the above
659	23	Dentistry	Fifth	Single	70	164	13	26	6	Moderate (>1 pad soaked in 3 hours)	Yes	No	None of the below	None of the above	Moderate	Severe	Moderate	Severe	Moderate	Severe	Severe	Moderate	Mild	Severe	Not all all	Mild	Moderate	Mild	Moderate	Moderate	Moderate	Moderate	Moderate	Yes	Current Smoker	Hookah (nargila)		3	Occasionally	7	Often	Often	Very often	Sometimes	Rarely	Rarely	Rarely/Never	Sometimes	I was displaced from my home
660	20	Law & Political Sciences	Second	Single			12	27	7	Moderate (>1 pad soaked in 3 hours)	No	No	None of the below	None of the above	Mild	Moderate	Mild	Moderate	Mild	Mild	Mild	Mild	Mild	Not all all	Not all all	Moderate	Mild	Moderate	Not at all	Mild	Mild	Moderate	Moderate	No	Current Smoker	Hookah (nargila)		2	I do not exercise	6	Often	Sometimes	Sometimes	Rarely	Rarely	Rarely	Occasionally	Sometimes	None of the above
661	18	Sciences	First	Single	75	163	11	31	8	Moderate (>1 pad soaked in 3 hours)	No	No	None of the below	None of the above	Mild	Mild	Mild	Moderate	Mild	Mild	Mild	Not all all	Not all all	Mild	Not all all	Mild	Not all all	Moderate	Mild	Not at all	Not at all	Mild	Mild	No	Never Smoker				1-2 times per week	12	Sometimes	Sometimes	Rarely	Sometimes	Sometimes	Rarely	Rarely/Never	Rarely/Never	None of the above
662	19	Engineering & Architecture	Second	Single	55	158	11	30	5	Heavy (>1 pad soaked every 2 hours)	No	No	None of the below	None of the above	Not all all	Not all all	Not all all	Mild	Mild	Mild	Mild	Not all all	Not all all	Not all all	Not all all	Mild	Not all all	Moderate	Mild	Mild	Mild	Mild	Moderate	No	Never Smoker				5-6 times per week	11	Very often	Sometimes	Rarely	Sometimes	Rarely	Very rarely	Occasionally	Rarely/Never	None of the above
663	35	Business Administration	Master’s/MBA	Married	55	161	10	28	7	Moderate (>1 pad soaked in 3 hours)	No	No	None of the below	None of the above	Mild	Mild	Mild	Mild	Mild	Mild	Mild	Mild	Mild	Mild	Mild	Mild	Mild	Mild	Mild	Mild	Mild	Mild	Mild	No	Current Smoker	Hookah (nargila)		1	Occasionally	7	Rarely	Rarely	Rarely	Rarely	Rarely	Rarely	Frequently	Frequently	None of the above
664	20	Business Administration	Second	Single	80	165	13	34	7	Moderate (>1 pad soaked in 3 hours)	No	No	Polycystic ovary syndrome (PCOS)	None of the above	Moderate	Moderate	Severe	Severe	Moderate	Moderate	Moderate	Mild	Moderate	Moderate	Not all all	Not all all	Mild	Moderate	Moderate	Moderate	Moderate	Moderate	Moderate	No	Current Smoker	Hookah (nargila)		2	I do not exercise	10	Sometimes	Sometimes	Often	Sometimes	Sometimes	Rarely	Sometimes	Frequently	My workplace or a family member’s workplace was damaged or destroyed
665	18	Law & Political Sciences	First	Single	60	165	12	26	5	Moderate (>1 pad soaked in 3 hours)	No	No	None of the below	None of the above	Mild	Mild	Moderate	Moderate	Mild	Mild	Mild	Not all all	Mild	Not all all	Not all all	Mild	Not all all	Mild	Not at all	Not at all	Not at all	Mild	Mild	No	Current Smoker	Hookah (nargila)		1	3-4 times per week	9	Often	Sometimes	Sometimes	Rarely	Rarely	Very rarely	Rarely/Never	Sometimes	None of the above
666	21	Engineering & Architecture	Third	Single	73	160	13	34	7	Heavy (>1 pad soaked every 2 hours)	No	No	Polycystic ovary syndrome (PCOS)	None of the above	Moderate	Moderate	Mild	Moderate	Not all all	Not all all	Mild	Not all all	Not all all	Moderate	Not all all	Mild	Not all all	Severe	Not at all	Not at all	Not at all	Mild	Moderate	No	Current Smoker	Electronic cigarettes/vape/IQOS			Occasionally	12	Often	Often	Often	Often	Rarely	Rarely	Rarely/Never	Sometimes	I was displaced from my home, My home was damaged or destroyed
667	20	Engineering & Architecture	Second	Single	75	166	13	27	5	Light (<1 pad soaked in 3 hours)	No	No	None of the below	None of the above	Not all all	Moderate	Not all all	Moderate	Mild	Moderate	Moderate	Not all all	Moderate	Moderate	Mild	Moderate	Not all all	Mild	Not at all	Not at all	Not at all	Not at all	Mild	No	Current Smoker	Hookah (nargila)		3	1-2 times per week	10	Very often	Sometimes	Often	Sometimes	Sometimes	Sometimes	Sometimes	Sometimes	None of the above
668	19	Language & Translation	Second	Single	80	167	12	32	7	Moderate (>1 pad soaked in 3 hours)	No	No	Polycystic ovary syndrome (PCOS)	None of the above	Mild	Moderate	Mild	Moderate	Moderate	Moderate	Moderate	Mild	Not all all	Moderate	Not all all	Moderate	Mild	Moderate	Moderate	Moderate	Moderate	Moderate	Severe	No	Current Smoker	Electronic cigarettes/vape/IQOS			Occasionally	12	Very often	Sometimes	Often	Sometimes	Sometimes	Rarely	Rarely/Never	Sometimes	None of the above
669	18	Engineering & Architecture	Freshman	Single	62	163	14	30	6	Moderate (>1 pad soaked in 3 hours)	No	No	None of the below	None of the above	Moderate	Moderate	Mild	Severe	Moderate	Moderate	Moderate	Mild	Moderate	Moderate	Not all all	Moderate	Moderate	Moderate	Moderate	Moderate	Moderate	Severe	Severe	No	Current Smoker	Hookah (nargila)		2	Occasionally	8	Often	Often	Very often	Sometimes	Sometimes	Often	Rarely/Never	Sometimes	None of the above
670	21	Law & Political Sciences	Second	Single	55	158	11	27	6	Moderate (>1 pad soaked in 3 hours)	No	No	None of the below	None of the above	Mild	Moderate	Mild	Moderate	Moderate	Moderate	Moderate	Not all all	Moderate	Not all all	Mild	Mild	Not all all	Mild	Not at all	Not at all	Not at all	Not at all	Moderate	No	Current Smoker	Hookah (nargila)		3	Occasionally	10	Sometimes	Sometimes	Rarely	Rarely	Sometimes	Sometimes	Frequently	Occasionally	I was displaced from my home
671	20	Language & Translation	Second	Single	60	156	13	30	6	Moderate (>1 pad soaked in 3 hours)	No	No	None of the below	None of the above	Mild	Moderate	Not all all	Mild	Moderate	Moderate	Moderate	Not all all	Not all all	Mild	Moderate	Mild	Mild	Mild	Mild	Not at all	Mild	Mild	Moderate	No	Current Smoker	Hookah (nargila)		2	3-4 times per week	11	Often	Sometimes	Often	Sometimes	Rarely	Rarely	Sometimes	Rarely/Never	None of the above
672	22	Dentistry	Third	Single	57	160	11	30	7	Moderate (>1 pad soaked in 3 hours)	No	No	None of the below	None of the above	Not all all	Mild	Not all all	Not all all	Not all all	Not all all	Not all all	Not all all	Not all all	Moderate	Not all all	Moderate	Not all all	Mild	Not at all	Not at all	Not at all	Not at all	Mild	No	Never Smoker				Daily	10	Often	Rarely	Very rarely	Very rarely	Very rarely	Very rarely	Rarely/Never	Occasionally	None of the above
673	18	Human Sciences	First	Single	80	161	11	32	6	Heavy (>1 pad soaked every 2 hours)	No	No	None of the below	None of the above	Not all all	Not all all	Moderate	Moderate	Mild	Severe	Moderate	Mild	Mild	Not all all	Not all all	Not all all	Not all all	Mild	Mild	Mild	Mild	Mild	Mild	No	Current Smoker	Hookah (nargila)		1	1-2 times per week	11	Sometimes	Rarely	Sometimes	Often	Rarely	Rarely	Sometimes	Rarely/Never	I was displaced from my home
674	21	Law & Political Sciences	Third	Single	85	159	11	34	8	Moderate (>1 pad soaked in 3 hours)	No	No	Polycystic ovary syndrome (PCOS)	None of the above	Mild	Mild	Moderate	Severe	Mild	Moderate	Moderate	Not all all	Moderate	Moderate	Not all all	Severe	Not all all	Moderate	Mild	Mild	Moderate	Moderate	Severe	No	Current Smoker	Hookah (nargila)		3	I do not exercise	7	Often	Often	Very often	Sometimes	Rarely	Very rarely	Sometimes	Sometimes	None of the above
675	20	Engineering & Architecture	Second	Single	67	163	13	25	5	Light (<1 pad soaked in 3 hours)	No	No	None of the below	None of the above	Not all all	Mild	Not all all	Moderate	Mild	Moderate	Mild	Not all all	Mild	Moderate	Mild	Moderate	Not all all	Mild	Mild	Mild	Mild	Moderate	Moderate	No	Current Smoker	Hookah (nargila)		2	1-2 times per week	7	Sometimes	Often	Sometimes	Often	Often	Sometimes	Sometimes	Frequently	None of the above
676	22	Business Administration	Third	Single	70	159	14	30	8	Moderate (>1 pad soaked in 3 hours)	No	No	None of the below	None of the above	Mild	Mild	Not all all	Moderate	Mild	Moderate	Moderate	Mild	Moderate	Moderate	Mild	Moderate	Moderate	Moderate	Moderate	Moderate	Moderate	Moderate	Moderate	No	Current Smoker	Hookah (nargila)		3	Occasionally	9	Sometimes	Sometimes	Rarely	Rarely	Rarely	Rarely	Occasionally	Sometimes	None of the above
677	21	Engineering & Architecture	Third	Single	75	161	13	32	7	Moderate (>1 pad soaked in 3 hours)	No	No	None of the below	None of the above	Mild	Mild	Moderate	Severe	Mild	Moderate	Moderate	Mild	Mild	Mild	Not all all	Not all all	Not all all	Moderate	Moderate	Moderate	Moderate	Moderate	Moderate	No	Current Smoker	Hookah (nargila)		2	Occasionally	10	Often	Often	Often	Sometimes	Sometimes	Sometimes	Occasionally	Sometimes	None of the above
678	20	Law & Political Sciences	Third	Single	67	158	12	29	6	Moderate (>1 pad soaked in 3 hours)	No	No	None of the below	None of the above	Not all all	Not all all	Not all all	Moderate	Moderate	Moderate	Moderate	Not all all	Not all all	Not all all	Not all all	Not all all	Not all all	Not all all	Not at all	Not at all	Mild	Mild	Moderate	No	Current Smoker	Electronic cigarettes/vape/IQOS			1-2 times per week	10	Very often	Often	Very often	Very often	Sometimes	Sometimes	Rarely/Never	Rarely/Never	My workplace or a family member’s workplace was damaged or destroyed
679	19	Business Administration	Second	Single	67	158	12	30	7	Moderate (>1 pad soaked in 3 hours)	No	No	None of the below	None of the above	Not all all	Mild	Not all all	Moderate	Mild	Mild	Mild	Mild	Moderate	Not all all	Not all all	Not all all	Not all all	Not all all	Not at all	Mild	Mild	Mild	Mild	No	Current Smoker	Hookah (nargila)		1	Occasionally	8	Often	Rarely	Rarely	Rarely	Rarely	Very rarely	Frequently	Rarely/Never	None of the above
680	18	Education	First	Single	55	160	14	26	7	Heavy (>1 pad soaked every 2 hours)	No	No	None of the below	None of the above	Mild	Mild	Mild	Moderate	Mild	Mild	Mild	Not all all	Mild	Moderate	Mild	Severe	Not all all	Moderate	Mild	Mild	Mild	Mild	Moderate	No	Never Smoker				3-4 times per week	9	Often	Sometimes	Very often	Very often	Sometimes	Very rarely	Rarely/Never	Rarely/Never	None of the above
681	19	Law & Political Sciences	Second	Single	68	156	13	30	7	Moderate (>1 pad soaked in 3 hours)	No	No	None of the below	None of the above	Mild	Moderate	Mild	Moderate	Mild	Mild	Mild	Not all all	Not all all	Not all all	Not all all	Not all all	Not all all	Mild	Not at all	Not at all	Not at all	Mild	Mild	No	Current Smoker	Hookah (nargila)		1	Occasionally	12	Sometimes	Often	Often	Very often	Rarely	Rarely	Occasionally	Occasionally	None of the above
682	22	Engineering & Architecture	Third	Single	80	163	12	29	5	Moderate (>1 pad soaked in 3 hours)	No	No	None of the below	None of the above	Moderate	Moderate	Moderate	Moderate	Mild	Mild	Mild	Not all all	Mild	Severe	Not all all	Moderate	Not all all	Mild	Moderate	Moderate	Moderate	Moderate	Severe	Yes	Current Smoker	Hookah (nargila)		3	I do not exercise	6	Often	Rarely	Often	Often	Very rarely	Rarely	Occasionally	Occasionally	None of the above
683	18	Business Administration	First	Single	88	166	11	32	8	Heavy (>1 pad soaked every 2 hours)	No	No	Thyroid disorders	Hormonal therapies (e.g., birth control pills)	Moderate	Mild	Mild	Severe	Mild	Mild	Mild	Mild	Mild	Mild	Not all all	Not all all	Mild	Severe	Moderate	Mild	Mild	Mild	Moderate	Yes	Never Smoker				1-2 times per week	10	Often	Often	Very often	Very often	Sometimes	Rarely	Rarely/Never	Frequently	None of the above
684	21	Engineering & Architecture	Third	Single	59	157	13	29	6	Moderate (>1 pad soaked in 3 hours)	No	No	None of the below	None of the above	Not all all	Not all all	Not all all	Mild	Mild	Mild	Mild	Not all all	Not all all	Mild	Not all all	Mild	Not all all	Moderate	Not at all	Not at all	Not at all	Mild	Mild	No	Never Smoker				3-4 times per week	10	Often	Often	Often	Often	Rarely	Rarely	Rarely/Never	Rarely/Never	None of the above
685	20	Dentistry	Second	Single	75	163	12	33	7	Moderate (>1 pad soaked in 3 hours)	No	No	None of the below	None of the above	Mild	Mild	Not all all	Moderate	Mild	Mild	Mild	Not all all	Moderate	Moderate	Not all all	Severe	Mild	Severe	Not at all	Not at all	Not at all	Moderate	Moderate	No	Current Smoker	Hookah (nargila)		3	I do not exercise	11	Often	Sometimes	Sometimes	Very often	Sometimes	Very rarely	Occasionally	Sometimes	None of the above
686	20	Health Sciences	Second	Single	70	162	13	27	8	Moderate (>1 pad soaked in 3 hours)	No	No	None of the below	None of the above	Not all all	Moderate	Moderate	Moderate	Mild	Moderate	Mild	Not all all	Mild	Mild	Not all all	Not all all	Mild	Mild	Mild	Mild	Mild	Mild	Mild	No	Current Smoker	Hookah (nargila)		3	Occasionally	12	Often	Often	Often	Often	Often	Often	Frequently	Occasionally	None of the above
687	20	Law & Political Sciences	Second	Single	72	160	12	31	7	Moderate (>1 pad soaked in 3 hours)	No	No	None of the below	None of the above	Mild	Mild	Mild	Moderate	Moderate	Severe	Moderate	Not all all	Moderate	Moderate	Not all all	Moderate	Not all all	Mild	Mild	Mild	Mild	Mild	Mild	No	Current Smoker	Hookah (nargila)		2	Occasionally	10	Often	Often	Sometimes	Very often	Sometimes	Sometimes	Frequently	Sometimes	None of the above
688	18	Human Sciences	First	Single	65	157	12	29	6	Moderate (>1 pad soaked in 3 hours)	No	No	None of the below	None of the above	Not all all	Mild	Not all all	Moderate	Severe	Severe	Moderate	Mild	Mild	Mild	Not all all	Mild	Not all all	Mild	Mild	Mild	Mild	Moderate	Moderate	No	Never Smoker				1-2 times per week	10	Very often	Sometimes	Often	Often	Sometimes	Rarely	Rarely/Never	Frequently	None of the above
689	19	Dentistry	Second	Single	67	160	14	32	7	Moderate (>1 pad soaked in 3 hours)	No	No	None of the below	None of the above	Not all all	Mild	Moderate	Moderate	Mild	Mild	Mild	Not all all	Mild	Mild	Mild	Moderate	Mild	Moderate	Not at all	Mild	Mild	Moderate	Moderate	No	Current Smoker	Electronic cigarettes/vape/IQOS			1-2 times per week	6	Often	Often	Often	Often	Often	Often	Sometimes	Occasionally	None of the above
690	19	Business Administration	Second	Single	83	165	13	30	7	Heavy (>1 pad soaked every 2 hours)	No	No	None of the below	None of the above	Mild	Mild	Mild	Moderate	Moderate	Severe	Moderate	Mild	Moderate	Moderate	Mild	Moderate	Mild	Mild	Mild	Not at all	Mild	Mild	Mild	No	Current Smoker	Hookah (nargila)		1	1-2 times per week	10	Often	Sometimes	Often	Often	Often	Sometimes	Frequently	Sometimes	None of the above
691	20	Law & Political Sciences	Second	Single	55	157	12	29	6	Light (<1 pad soaked in 3 hours)	No	No	None of the below	None of the above	Mild	Mild	Moderate	Severe	Moderate	Severe	Severe	Mild	Mild	Mild	Not all all	Not all all	Not all all	Moderate	Mild	Not at all	Not at all	Mild	Mild	No	Current Smoker	Hookah (nargila)		4	Occasionally	8	Very often	Often	Very often	Often	Sometimes	Rarely	Rarely/Never	Sometimes	None of the above
692	20	Health Sciences	Second	Single	70	162	11	26	6	Moderate (>1 pad soaked in 3 hours)	No	No	None of the below	None of the above	Mild	Mild	Mild	Moderate	Mild	Moderate	Moderate	Mild	Moderate	Moderate	Moderate	Moderate	Mild	Mild	Mild	Not at all	Mild	Mild	Moderate	No	Current Smoker	Electronic cigarettes/vape/IQOS			3-4 times per week	9	Often	Sometimes	Sometimes	Often	Sometimes	Rarely	Sometimes	Occasionally	I was displaced from my home
693	22	Dentistry	Third	Single	75	162	12	30	8	Moderate (>1 pad soaked in 3 hours)	No	No	None of the below	None of the above	Not all all	Mild	Not all all	Moderate	Moderate	Severe	Moderate	Mild	Mild	Moderate	Mild	Mild	Not all all	Moderate	Moderate	Mild	Mild	Mild	Moderate	No	Current Smoker	Hookah (nargila)		3	Occasionally	11	Often	Sometimes	Often	Sometimes	Rarely	Rarely	Rarely/Never	Frequently	None of the above
694	20	Engineering & Architecture	Second	Single	79	163	11	34	6	Heavy (>1 pad soaked every 2 hours)	No	No	None of the below	None of the above	Mild	Mild	Mild	Moderate	Moderate	Moderate	Moderate	Mild	Moderate	Moderate	Mild	Moderate	Mild	Moderate	Mild	Not at all	Mild	Mild	Moderate	No	Current Smoker	Electronic cigarettes/vape/IQOS			1-2 times per week	6	Very often	Often	Often	Often	Sometimes	Sometimes	Frequently	Rarely/Never	I was displaced from my home
695	23	Dentistry	Fifth	Single	63	156	13	27	5	Light (<1 pad soaked in 3 hours)	No	No	None of the below	None of the above	Moderate	Mild	Mild	Moderate	Mild	Moderate	Moderate	Mild	Moderate	Moderate	Mild	Mild	Moderate	Moderate	Moderate	Mild	Moderate	Moderate	Moderate	No	Current Smoker	Hookah (nargila)		3	Occasionally	7	Often	Often	Very often	Often	Often	Sometimes	Sometimes	Rarely/Never	None of the above
696	23	Health Sciences	Master’s/MBA	Single	55	162	11	30	6	Moderate (>1 pad soaked in 3 hours)	No	No	None of the below	None of the above	Mild	Mild	Moderate	Moderate	Mild	Mild	Mild	Mild	Moderate	Severe	Mild	Moderate	Not all all	Moderate	Mild	Moderate	Moderate	Moderate	Moderate	No	Never Smoker				1-2 times per week	9	Very often	Sometimes	Sometimes	Sometimes	Sometimes	Sometimes	Rarely/Never	Sometimes	None of the above
697	21	Law & Political Sciences	Second	Single	66	160	11	32	7	Moderate (>1 pad soaked in 3 hours)	No	No	None of the below	None of the above	Mild	Moderate	Mild	Moderate	Mild	Moderate	Moderate	Mild	Mild	Mild	Mild	Moderate	Mild	Mild	Moderate	Moderate	Moderate	Moderate	Severe	Yes	Current Smoker	Hookah (nargila)		3	1-2 times per week	11	Often	Often	Very often	Often	Sometimes	Rarely	Sometimes	Occasionally	None of the above
698	21	Business Administration	Third	Single	72	162	13	27	5	Heavy (>1 pad soaked every 2 hours)	No	No	None of the below	None of the above	Not all all	Moderate	Mild	Moderate	Moderate	Moderate	Moderate	Mild	Moderate	Moderate	Mild	Mild	Not all all	Mild	Moderate	Moderate	Moderate	Moderate	Moderate	No	Current Smoker	Hookah (nargila)		2	Occasionally	10	Sometimes	Sometimes	Sometimes	Often	Rarely	Very rarely	Sometimes	Occasionally	None of the above
699	20	Human Sciences	Second	Single	80	166	11	33	8	Moderate (>1 pad soaked in 3 hours)	No	No	None of the below	None of the above	Not all all	Mild	Not all all	Severe	Moderate	Moderate	Moderate	Mild	Mild	Mild	Mild	Mild	Not all all	Moderate	Moderate	Mild	Mild	Moderate	Severe	No	Current Smoker	Electronic cigarettes/vape/IQOS			I do not exercise	10	Very often	Sometimes	Often	Very often	Rarely	Very rarely	Rarely/Never	Rarely/Never	None of the above
700	20	Human Sciences	Second	Single	72	159	12	32	7	Moderate (>1 pad soaked in 3 hours)	No	No	None of the below	None of the above	Mild	Mild	Mild	Moderate	Moderate	Moderate	Moderate	Mild	Mild	Mild	Not all all	Mild	Not all all	Mild	Not at all	Not at all	Not at all	Mild	Moderate	No	Never Smoker				1-2 times per week	8	Very often	Rarely	Rarely	Often	Rarely	Very rarely	Rarely/Never	Rarely/Never	None of the above
701	27	Sciences	Third	Married	66	162	12	28	7	Moderate (>1 pad soaked in 3 hours)	No	No	None of the below	None of the above	Severe	Severe	Severe	Severe	Severe	Severe	Severe	Severe	Severe	Severe	Severe	Not all all	Severe	Severe	Mild	Mild	Mild	Mild	Mild	No	Current Smoker	Hookah (nargila)		1	3-4 times per week	7	Very rarely	Very rarely	Very rarely	Very rarely	Very rarely	Very rarely	Rarely/Never	Sometimes	None of the above
702	20	Health Sciences	Third	Single	68	159	12	27	6	Moderate (>1 pad soaked in 3 hours)	No	No	None of the below	None of the above	Mild	Mild	Moderate	Severe	Mild	Moderate	Moderate	Moderate	Moderate	Moderate	Mild	Moderate	Mild	Moderate	Mild	Mild	Mild	Mild	Moderate	No	Current Smoker	Hookah (nargila)		3	Occasionally	11	Often	Sometimes	Sometimes	Often	Sometimes	Rarely	Sometimes	Occasionally	None of the above
703	19	Business Administration	Second	Single	55	158	12	27	6	Moderate (>1 pad soaked in 3 hours)	No	No	None of the below	None of the above	Not all all	Not all all	Moderate	Moderate	Moderate	Severe	Moderate	Moderate	Moderate	Moderate	Not all all	Moderate	Moderate	Mild	Moderate	Moderate	Moderate	Moderate	Moderate	Yes	Current Smoker	Cigarette	5 or less		Occasionally	10	Very often	Very often	Sometimes	Often	Sometimes	Sometimes	Rarely/Never	Sometimes	None of the above
704	20	Language & Translation	Second	Single	72	162	13	32	8	Heavy (>1 pad soaked every 2 hours)	No	No	None of the below	Medication for anxiety, depression, or another mental health condition	Mild	Moderate	Moderate	Moderate	Moderate	Severe	Moderate	Mild	Not all all	Not all all	Not all all	Not all all	Mild	Moderate	Moderate	Moderate	Moderate	Severe	Severe	Yes	Current Smoker	Hookah (nargila)		4	I do not exercise	8	Sometimes	Rarely	Rarely	Often	Rarely	Rarely	Sometimes	Sometimes	None of the above
705	18	Language & Translation	Freshman	Single	63	160	14	33	5	Light (<1 pad soaked in 3 hours)	Yes	No	None of the below	None of the above	Not all all	Moderate	Moderate	Severe	Moderate	Moderate	Moderate	Moderate	Mild	Moderate	Not all all	Not all all	Not all all	Mild	Moderate	Moderate	Moderate	Moderate	Severe	No	Current Smoker	Hookah (nargila)		2	I do not exercise	9	Often	Often	Very often	Rarely	Rarely	Very rarely	Rarely/Never	Sometimes	None of the above
706	21	Dentistry	Third	Single	68	160	13	30	7	Moderate (>1 pad soaked in 3 hours)	No	No	None of the below	None of the above	Not all all	Not all all	Not all all	Moderate	Mild	Mild	Mild	Not all all	Mild	Moderate	Not all all	Not all all	Not all all	Moderate	Mild	Not at all	Not at all	Mild	Moderate	No	Never Smoker				3-4 times per week	10	Often	Rarely	Very rarely	Rarely	Rarely	Rarely	Sometimes	Rarely/Never	None of the above
707	19	Law & Political Sciences	First	Single	85	167	13	33	8	Moderate (>1 pad soaked in 3 hours)	No	No	None of the below	None of the above	Not all all	Not all all	Mild	Moderate	Mild	Mild	Mild	Not all all	Not all all	Mild	Mild	Moderate	Mild	Moderate	Mild	Mild	Mild	Mild	Mild	No	Current Smoker	Electronic cigarettes/vape/IQOS			1-2 times per week	12	Sometimes	Rarely	Very often	Sometimes	Rarely	Very rarely	Rarely/Never	Sometimes	None of the above
708	20	Law & Political Sciences	Second	Single	70	161	12	29	7	Moderate (>1 pad soaked in 3 hours)	No	No	None of the below	None of the above	Not all all	Mild	Mild	Moderate	Mild	Moderate	Mild	Mild	Moderate	Moderate	Mild	Moderate	Mild	Moderate	Moderate	Mild	Mild	Mild	Moderate	No	Current Smoker	Hookah (nargila)		2	3-4 times per week	10	Often	Sometimes	Rarely	Very rarely	Sometimes	Sometimes	Sometimes	Occasionally	None of the above
709	20	Dentistry	Second	Single	75	162	13	27	8	Moderate (>1 pad soaked in 3 hours)	No	No	None of the below	None of the above	Mild	Mild	Moderate	Moderate	Mild	Mild	Mild	Not all all	Mild	Not all all	Not all all	Mild	Mild	Moderate	Mild	Moderate	Moderate	Moderate	Severe	No	Never Smoker				I do not exercise	7	Often	Often	Often	Often	Often	Often	Frequently	Sometimes	None of the above
710	20	Fine arts and design	Third	Single	68	162	15	28	5	Moderate (>1 pad soaked in 3 hours)	No	No	None of the below	None of the above	Mild	Mild	Mild	Mild	Mild	Mild	Mild	Mild	Mild	Mild	Mild	Mild	Mild	Mild	Mild	Mild	Mild	Mild	Mild	No	Never Smoker				3-4 times per week	7	Rarely	Rarely	Rarely	Rarely	Rarely	Rarely	Sometimes	Occasionally	None of the above
711	22	Faculty of Art	Third	Single	59	163	9	27	5	Moderate (>1 pad soaked in 3 hours)	No	No	None of the below	None of the above	Moderate	Moderate	Severe	Severe	Mild	Not all all	Moderate	Moderate	Severe	Moderate	Not all all	Mild	Mild	Moderate	Moderate	Moderate	Moderate	Mild	Not at all	No	Current Smoker	Hookah (nargila)		1	I do not exercise	7	Rarely	Rarely	Rarely	Very rarely	Rarely	Rarely	Sometimes	Sometimes	I was displaced from my home
712	22	Graphic design	Third	Single	55	160	14	25	5	Light (<1 pad soaked in 3 hours)	No	No	None of the below	None of the above	Mild	Not all all	Mild	Severe	Mild	Not all all	Not all all	Mild	Mild	Severe	Severe	Mild	Not all all	Not all all	Severe	Severe	Severe	Severe	Severe	Yes	Current Smoker	Hookah (nargila)		1	I do not exercise	12	Often	Very often	Very often	Often	Very rarely	Very rarely	Occasionally	Sometimes	None of the above
713	21	Graphic designer	Second	Single	60	162	15	23	6	Moderate (>1 pad soaked in 3 hours)	No	No	None of the below	None of the above	Severe	Severe	Severe	Severe	Severe	Severe	Severe	Severe	Severe	Severe	Severe	Severe	Severe	Severe	Not at all	Not at all	Not at all	Not at all	Not at all	Yes	Never Smoker				I do not exercise	10	Often	Often	Sometimes	Rarely	Very often	Rarely	Sometimes	Sometimes	None of the above
714	22	Faculty of fine arts & design	Third	Single	43	157	14	26	5	Moderate (>1 pad soaked in 3 hours)	No	No	None of the below	None of the above	Not all all	Not all all	Not all all	Mild	Mild	Mild	Not all all	Not all all	Mild	Not all all	Not all all	Mild	Mild	Not all all	Mild	Not at all	Not at all	Mild	Mild	No	Never Smoker				I do not exercise	10	Very rarely	Rarely	Rarely	Very rarely	Very rarely	Very rarely	Frequently	Sometimes	None of the above
715	23	graphic design	Second	Single	50	155	12	25	4	Light (<1 pad soaked in 3 hours)	Yes	No	None of the below	None of the above	Moderate	Mild	Moderate	Moderate	Not all all	Not all all	Not all all	Mild	Mild	Mild	Mild	Moderate	Severe	Not all all	Not at all	Not at all	Mild	Mild	Moderate	No	Never Smoker				I do not exercise	8	Sometimes	Rarely	Very rarely	Very rarely	Very rarely	Often	Sometimes	Sometimes	I was displaced from my home
716	21	Interior design	Fourth	Single	95	175	13	27	7	Heavy (>1 pad soaked every 2 hours)	No	No	None of the below	None of the above	Moderate	Moderate	Severe	Severe	Severe	Moderate	Moderate	Severe	Severe	Severe	Severe	Severe	Moderate	Severe	Severe	Moderate	Severe	Moderate	Severe	Yes	Never Smoker				1-2 times per week	8	Sometimes	Sometimes	Sometimes	Rarely	Sometimes	Sometimes	Sometimes	Sometimes	I was displaced from my home
717	19	Dentistry	Second	Single	70	162	13	30	8	Moderate (>1 pad soaked in 3 hours)	No	No	None of the below	None of the above	Not all all	Not all all	Not all all	Not all all	Not all all	Not all all	Not all all	Not all all	Not all all	Not all all	Not all all	Not all all	Not all all	Mild	Not at all	Not at all	Not at all	Not at all	Severe	No	Current Smoker	Hookah (nargila)		3	I do not exercise	12	Often	Often	Often	Often	Often	Often	Sometimes	Sometimes	None of the above
718	20	Business Administration	Second	Single	74	165	11	27	7	Moderate (>1 pad soaked in 3 hours)	No	No	None of the below	None of the above	Mild	Mild	Mild	Mild	Mild	Mild	Mild	Mild	Mild	Mild	Mild	Mild	Mild	Mild	Mild	Mild	Mild	Mild	Mild	No	Never Smoker				Daily	11	Often	Sometimes	Rarely	Sometimes	Often	Often	Rarely/Never	Rarely/Never	None of the above
719	20	Law & Political Sciences	Second	Single	60	164	13	30	6	Light (<1 pad soaked in 3 hours)	No	No	None of the below	None of the above	Mild	Mild	Mild	Moderate	Moderate	Moderate	Moderate	Mild	Mild	Moderate	Mild	Mild	Moderate	Moderate	Moderate	Moderate	Moderate	Moderate	Moderate	Yes	Current Smoker	Hookah (nargila)		2	Occasionally	11	Very often	Often	Sometimes	Sometimes	Sometimes	Sometimes	Sometimes	Frequently	None of the above
720	22	Art and design	Fifth	Single	47	160	16	24	5	Moderate (>1 pad soaked in 3 hours)	No	No	None of the below	None of the above	Moderate	Moderate	Moderate	Moderate	Severe	Severe	Severe	Mild	Severe	Not all all	Severe	Severe	Moderate	Moderate	Severe	Severe	Severe	Severe	Severe	No	Never Smoker				Occasionally	10	Rarely	Often	Often	Often	Very rarely	Rarely	Frequently	Occasionally	I experienced financial difficulties due to the war
721	18	Business Administration	Freshman	Single	80	166	12	33	8	Moderate (>1 pad soaked in 3 hours)	No	No	None of the below	None of the above	Not all all	Mild	Mild	Moderate	Moderate	Moderate	Moderate	Mild	Moderate	Moderate	Not all all	Moderate	Mild	Moderate	Moderate	Moderate	Moderate	Severe	Severe	Yes	Current Smoker	Electronic cigarettes/vape/IQOS			I do not exercise	8	Very often	Very often	Very often	Very often	Sometimes	Sometimes	Sometimes	Sometimes	None of the above
722	22	Medicine	Third	Single	66	163	13	30	5	Moderate (>1 pad soaked in 3 hours)	No	No	None of the below	None of the above	Mild	Mild	Moderate	Moderate	Mild	Moderate	Moderate	Mild	Moderate	Moderate	Mild	Moderate	Not all all	Mild	Mild	Mild	Mild	Moderate	Moderate	No	Never Smoker				Occasionally	10	Often	Rarely	Very often	Sometimes	Sometimes	Very rarely	Frequently	Occasionally	I was displaced from my home, My home was damaged or destroyed
723	22	Graphic design	Fourth	Single	47	156	12	28	4	Moderate (>1 pad soaked in 3 hours)	No	No	None of the below	None of the above	Moderate	Moderate	Severe	Moderate	Mild	Moderate	Mild	Mild	Moderate	Not all all	Not all all	Moderate	Moderate	Severe	Mild	Severe	Severe	Moderate	Moderate	No	Current Smoker	Hookah (nargila)		4	Daily	7	Often	Often	Sometimes	Rarely	Rarely	Very rarely	Sometimes	Rarely/Never	None of the above
724	21	Engineering & Architecture	Third	Single	75	161	14	32	6	Moderate (>1 pad soaked in 3 hours)	No	No	None of the below	None of the above	Mild	Moderate	Moderate	Moderate	Moderate	Severe	Moderate	Mild	Moderate	Moderate	Not all all	Not all all	Mild	Moderate	Moderate	Mild	Moderate	Moderate	Severe	No	Current Smoker	Electronic cigarettes/vape/IQOS			1-2 times per week	7	Often	Often	Sometimes	Sometimes	Sometimes	Very rarely	Frequently	Rarely/Never	None of the above
725	18	Human Sciences	First	Single	74		12	30	5	Light (<1 pad soaked in 3 hours)	No	No	None of the below	None of the above	Mild	Mild	Moderate	Moderate	Mild	Moderate	Mild	Mild	Mild	Moderate	Mild	Mild	Moderate	Not all all	Moderate	Mild	Moderate	Moderate	Moderate	No	Current Smoker	Hookah (nargila)		1	Occasionally	9	Sometimes	Sometimes	Rarely	Sometimes	Rarely	Very rarely	Sometimes	Occasionally	I was displaced from my home
726	20	Dentistry	Second	Single	70		13	28	6	Moderate (>1 pad soaked in 3 hours)	No	No	None of the below	None of the above	Mild	Moderate	Mild	Moderate	Mild	Mild	Mild	Not all all	Not all all	Mild	Mild	Mild	Mild	Moderate	Moderate	Mild	Moderate	Mild	Moderate	No	Never Smoker				3-4 times per week	8	Often	Rarely	Very rarely	Sometimes	Sometimes	Sometimes	Rarely/Never	Occasionally	None of the above
727	20	Health Sciences	Second	Single	73	159	11	32	6	Moderate (>1 pad soaked in 3 hours)	No	No	None of the below	None of the above	Moderate	Mild	Mild	Moderate	Mild	Mild	Mild	Not all all	Not all all	Moderate	Mild	Not all all	Not all all	Moderate	Not at all	Mild	Mild	Moderate	Moderate	No	Current Smoker	Electronic cigarettes/vape/IQOS			Occasionally	10	Often	Often	Often	Very often	Sometimes	Rarely	Sometimes	Sometimes	None of the above
728	19	Dentistry	Second	Single	65	157	13	26	5	Moderate (>1 pad soaked in 3 hours)	No	No	None of the below	None of the above	Mild	Mild	Mild	Moderate	Moderate	Moderate	Mild	Mild	Mild	Mild	Mild	Mild	Mild	Moderate	Mild	Mild	Mild	Moderate	Moderate	No	Never Smoker				1-2 times per week	11	Often	Sometimes	Sometimes	Very often	Sometimes	Rarely	Occasionally	Sometimes	None of the above
729	20	Human Sciences	Second	Single			11	30	8	Heavy (>1 pad soaked every 2 hours)	No	No	None of the below	None of the above	Not all all	Moderate	Moderate	Moderate	Moderate	Severe	Moderate	Not all all	Not all all	Not all all	Not all all	Not all all	Not all all	Mild	Moderate	Moderate	Moderate	Severe	Severe	Yes	Current Smoker	Hookah (nargila)		2	I do not exercise	10	Very often	Sometimes	Very rarely	Very often	Very rarely	Very rarely	Occasionally	Frequently	None of the above
730	22	Medicine	Third	Single	67	158	13	33	7	Moderate (>1 pad soaked in 3 hours)	No	No	None of the below	None of the above	Mild	Mild	Moderate	Moderate	Moderate	Severe	Moderate	Not all all	Mild	Mild	Not all all	Not all all	Not all all	Mild	Mild	Mild	Mild	Moderate	Severe	No	Ex-smoker				I do not exercise	6	Often	Sometimes	Rarely	Rarely	Rarely	Very rarely	Rarely/Never	Rarely/Never	None of the above
731	19	Business Administration	First	Single	77		13	30	8	Moderate (>1 pad soaked in 3 hours)	No	No	None of the below	None of the above	Mild	Mild	Mild	Moderate	Mild	Moderate	Mild	Mild	Mild	Moderate	Mild	Moderate	Not all all	Not all all	Not at all	Not at all	Not at all	Not at all	Moderate	No	Current Smoker	Electronic cigarettes/vape/IQOS			Occasionally	6	Sometimes	Rarely	Often	Often	Rarely	Rarely	Rarely/Never	Occasionally	I was displaced from my home, My home was damaged or destroyed
732	21	Law & Political Sciences	Third	Single	75		11	33	6	Heavy (>1 pad soaked every 2 hours)	No	No	None of the below	None of the above	Not all all	Not all all	Mild	Mild	Moderate	Moderate	Mild	Not all all	Not all all	Moderate	Not all all	Not all all	Not all all	Not all all	Not at all	Not at all	Not at all	Mild	Moderate	No	Never Smoker				3-4 times per week	7	Often	Sometimes	Rarely	Rarely	Rarely	Very rarely	Rarely/Never	Occasionally	None of the above
733	24	Engineering & Architecture	Fifth	Married	77	158	13	30	8	Heavy (>1 pad soaked every 2 hours)	Yes	No	Polycystic ovary syndrome (PCOS)	None of the above	Severe	Severe	Severe	Severe	Moderate	Moderate	Moderate	Moderate	Severe	Severe	Mild	Not all all	Severe	Severe	Moderate	Not at all	Not at all	Moderate	Moderate	Yes	Never Smoker				3-4 times per week	8	Rarely	Rarely	Rarely	Rarely	Rarely	Rarely	Occasionally	Rarely/Never	None of the above
734	18	Health Sciences	First	Single	66	158	12	27	5	Light (<1 pad soaked in 3 hours)	No	No	None of the below	None of the above	Mild	Not all all	Mild	Moderate	Mild	Moderate	Mild	Mild	Not all all	Not all all	Not all all	Mild	Not all all	Moderate	Mild	Not at all	Mild	Mild	Moderate	No	Never Smoker				Occasionally	9	Often	Often	Often	Sometimes	Rarely	Rarely	Sometimes	Sometimes	None of the above
735	20	Pharmacy	Third	Single	68	160	13	30	6	Moderate (>1 pad soaked in 3 hours)	No	No	None of the below	None of the above	Mild	Mild	Mild	Mild	Mild	Moderate	Mild	Not all all	Moderate	Moderate	Not all all	Mild	Mild	Moderate	Mild	Mild	Mild	Moderate	Moderate	No	Current Smoker	Electronic cigarettes/vape/IQOS			1-2 times per week	8	Often	Rarely	Very rarely	Rarely	Rarely	Sometimes	Sometimes	Occasionally	None of the above
736	20	Health Sciences	Second	Single	80		13	33	6	Moderate (>1 pad soaked in 3 hours)	No	No	None of the below	None of the above	Mild	Moderate	Moderate	Moderate	Mild	Moderate	Mild	Not all all	Mild	Not all all	Not all all	Mild	Not all all	Not all all	Not at all	Mild	Moderate	Moderate	Moderate	No	Current Smoker	Hookah (nargila)		1	Occasionally	9	Often	Sometimes	Sometimes	Sometimes	Often	Sometimes	Rarely/Never	Frequently	None of the above
737	20	Dentistry	Second	Single	70	164	11	32	9	Moderate (>1 pad soaked in 3 hours)	No	No	None of the below	None of the above	Not all all	Not all all	Moderate	Moderate	Moderate	Moderate	Mild	Not all all	Mild	Not all all	Not all all	Moderate	Not all all	Not all all	Mild	Moderate	Moderate	Moderate	Moderate	Yes	Current Smoker	Hookah (nargila)		1	Occasionally	10	Often	Often	Often	Often	Often	Very rarely	Rarely/Never	Sometimes	None of the above
738	18	Human Sciences	First	Single	70		14	30	9	Moderate (>1 pad soaked in 3 hours)	No	No	None of the below	None of the above	Not all all	Not all all	Not all all	Mild	Mild	Moderate	Mild	Not all all	Mild	Moderate	Not all all	Moderate	Mild	Not all all	Not at all	Not at all	Mild	Mild	Moderate	No	Never Smoker				1-2 times per week	11	Sometimes	Sometimes	Rarely	Sometimes	Rarely	Very rarely	Occasionally	Occasionally	None of the above
739	20	Dentistry	Second	Single	66	158	12	29	5	Moderate (>1 pad soaked in 3 hours)	No	No	None of the below	None of the above	Not all all	Not all all	Mild	Mild	Not all all	Mild	Mild	Mild	Moderate	Moderate	Not all all	Not all all	Not all all	Mild	Not at all	Not at all	Not at all	Mild	Moderate	No	Never Smoker				Occasionally	10	Often	Sometimes	Sometimes	Sometimes	Rarely	Rarely	Sometimes	Sometimes	None of the above
740	20	Human Sciences	Second	Single	68	162	11	26	6	Heavy (>1 pad soaked every 2 hours)	No	No	None of the below	None of the above	Mild	Mild	Mild	Moderate	Moderate	Moderate	Moderate	Not all all	Mild	Mild	Not all all	Moderate	Not all all	Moderate	Moderate	Mild	Mild	Moderate	Moderate	No	Current Smoker	Hookah (nargila)		2	1-2 times per week	7	Often	Rarely	Sometimes	Sometimes	Very rarely	Very rarely	Occasionally	Frequently	None of the above
741	19	Business Administration	Second	Single	74	163	13	32	6	Moderate (>1 pad soaked in 3 hours)	No	No	None of the below	None of the above	Moderate	Mild	Mild	Moderate	Mild	Moderate	Mild	Mild	Moderate	Mild	Mild	Moderate	Not all all	Mild	Mild	Mild	Moderate	Moderate	Moderate	No	Current Smoker	Electronic cigarettes/vape/IQOS			I do not exercise	7	Very often	Often	Very often	Sometimes	Sometimes	Sometimes	Sometimes	Rarely/Never	None of the above
742	21	Dentistry	Third	Single	70		12	27	5	Light (<1 pad soaked in 3 hours)	No	No	None of the below	None of the above	Mild	Mild	Moderate	Moderate	Mild	Mild	Mild	Mild	Moderate	Moderate	Not all all	Mild	Not all all	Moderate	Mild	Not at all	Not at all	Mild	Moderate	No	Never Smoker				1-2 times per week	9	Often	Rarely	Sometimes	Often	Sometimes	Sometimes	Frequently	Frequently	None of the above
743	23	Dentistry	Fourth	Single	67	159	11	30	5	Moderate (>1 pad soaked in 3 hours)	No	No	None of the below	None of the above	Moderate	Mild	Moderate	Moderate	Mild	Mild	Mild	Mild	Moderate	Not all all	Not all all	Mild	Mild	Mild	Moderate	Moderate	Moderate	Moderate	Moderate	Yes	Current Smoker	Hookah (nargila)		2	Occasionally	6	Very often	Often	Very often	Very often	Very rarely	Very rarely	Sometimes	Rarely/Never	I was displaced from my home
744	20	Health Sciences	Second	Single	80	164	11	33	8	Moderate (>1 pad soaked in 3 hours)	No	No	None of the below	None of the above	Mild	Mild	Mild	Moderate	Mild	Moderate	Moderate	Not all all	Not all all	Moderate	Not all all	Not all all	Not all all	Moderate	Mild	Mild	Mild	Moderate	Severe	No	Current Smoker	Hookah (nargila)		3	Occasionally	10	Often	Often	Very rarely	Very often	Rarely	Often	Frequently	Sometimes	None of the above
745	21	Engineering & Architecture	Third	Single	70	163	11	30	5	Moderate (>1 pad soaked in 3 hours)	No	No	None of the below	None of the above	Not all all	Not all all	Mild	Moderate	Mild	Severe	Moderate	Not all all	Mild	Not all all	Not all all	Mild	Mild	Mild	Moderate	Moderate	Moderate	Moderate	Moderate	Yes	Current Smoker	Electronic cigarettes/vape/IQOS			I do not exercise	7	Often	Often	Often	Often	Rarely	Sometimes	Sometimes	Occasionally	None of the above
746	20	Health Sciences	Second	Single	66	157	11	28	8	Moderate (>1 pad soaked in 3 hours)	No	No	None of the below	None of the above	Moderate	Mild	Mild	Moderate	Mild	Mild	Mild	Not all all	Not all all	Not all all	Mild	Not all all	Mild	Mild	Mild	Mild	Mild	Moderate	Severe	No	Current Smoker	Hookah (nargila)		1	Occasionally	10	Very often	Often	Very often	Very often	Rarely	Often	Sometimes	Occasionally	None of the above
747	19	Human Sciences	Second	Single	68	162	12	32	6	Moderate (>1 pad soaked in 3 hours)	No	No	None of the below	None of the above	Not all all	Not all all	Moderate	Moderate	Mild	Moderate	Moderate	Mild	Moderate	Moderate	Not all all	Moderate	Mild	Moderate	Moderate	Mild	Moderate	Moderate	Moderate	Yes	Current Smoker	Hookah (nargila)		3	Occasionally	11	Often	Often	Sometimes	Sometimes	Rarely	Rarely	Rarely/Never	Sometimes	None of the above
748	20	Business Administration	Second	Single	71		12	29	7	Heavy (>1 pad soaked every 2 hours)	No	No	None of the below	None of the above	Mild	Mild	Mild	Mild	Moderate	Moderate	Moderate	Not all all	Not all all	Moderate	Not all all	Moderate	Not all all	Moderate	Mild	Mild	Moderate	Moderate	Moderate	No	Current Smoker	Electronic cigarettes/vape/IQOS			1-2 times per week	9	Often	Sometimes	Sometimes	Sometimes	Often	Often	Occasionally	Frequently	None of the above
749	20	Engineering & Architecture	Second	Single	72	162	11	28	6	Moderate (>1 pad soaked in 3 hours)	No	No	None of the below	None of the above	Moderate	Not all all	Moderate	Moderate	Moderate	Severe	Moderate	Mild	Mild	Not all all	Not all all	Not all all	Not all all	Mild	Moderate	Moderate	Moderate	Severe	Severe	Yes	Current Smoker	Hookah (nargila)		4	Occasionally	10	Very often	Often	Very often	Sometimes	Sometimes	Often	Frequently	Frequently	None of the above
750	21	Engineering & Architecture	Third	Single	70		13	26	5	Heavy (>1 pad soaked every 2 hours)	No	No	None of the below	None of the above	Mild	Mild	Moderate	Mild	Moderate	Moderate	Mild	Not all all	Moderate	Moderate	Not all all	Not all all	Mild	Mild	Moderate	Mild	Mild	Moderate	Moderate	No	Current Smoker	Electronic cigarettes/vape/IQOS			I do not exercise	6	Often	Very often	Often	Often	Rarely	Often	Sometimes	Rarely/Never	None of the above
751	20	Engineering & Architecture	Second	Single	76	163	12	27	6	Moderate (>1 pad soaked in 3 hours)	No	No	None of the below	None of the above	Moderate	Mild	Mild	Moderate	Mild	Moderate	Moderate	Mild	Moderate	Moderate	Not all all	Not all all	Mild	Mild	Moderate	Mild	Mild	Moderate	Moderate	No	Current Smoker	Hookah (nargila)		3	Occasionally	6	Often	Often	Sometimes	Sometimes	Rarely	Rarely	Sometimes	Rarely/Never	None of the above
752	19	Health Sciences	Second	Single	66	161	11	27	7	Light (<1 pad soaked in 3 hours)	No	No	None of the below	None of the above	Not all all	Not all all	Not all all	Moderate	Mild	Moderate	Moderate	Mild	Moderate	Moderate	Mild	Not all all	Mild	Mild	Moderate	Moderate	Moderate	Moderate	Moderate	No	Current Smoker	Hookah (nargila)		2	I do not exercise	8	Very often	Very often	Very often	Very often	Sometimes	Sometimes	Sometimes	Sometimes	I was displaced from my home
753	20	Dentistry	Second	Single	70	164	14	27	7	Moderate (>1 pad soaked in 3 hours)	No	No	None of the below	None of the above	Mild	Not all all	Mild	Mild	Mild	Moderate	Moderate	Mild	Not all all	Moderate	Not all all	Not all all	Mild	Mild	Mild	Mild	Moderate	Moderate	Moderate	No	Current Smoker	Hookah (nargila)		1	Occasionally	10	Rarely	Rarely	Sometimes	Sometimes	Rarely	Rarely	Sometimes	Occasionally	None of the above
754	22	Dentistry	Third	Single	79	163	11	30	6	Moderate (>1 pad soaked in 3 hours)	No	No	None of the below	None of the above	Not all all	Mild	Moderate	Moderate	Mild	Moderate	Moderate	Mild	Mild	Moderate	Not all all	Not all all	Mild	Moderate	Mild	Not at all	Mild	Mild	Moderate	No	Current Smoker	Electronic cigarettes/vape/IQOS			1-2 times per week	9	Often	Often	Often	Often	Sometimes	Often	Frequently	Rarely/Never	None of the above
755	19	Business Administration	Second	Single	85	168	13	26	6	Heavy (>1 pad soaked every 2 hours)	No	No	None of the below	None of the above	Moderate	Moderate	Mild	Moderate	Mild	Mild	Mild	Mild	Moderate	Mild	Mild	Not all all	Mild	Moderate	Moderate	Moderate	Moderate	Mild	Moderate	No	Current Smoker	Hookah (nargila)		3	3-4 times per week	10	Sometimes	Rarely	Sometimes	Sometimes	Rarely	Very rarely	Rarely/Never	Sometimes	None of the above
756	20	Engineering & Architecture	Second	Single	74	163	12	30	6	Moderate (>1 pad soaked in 3 hours)	No	No	None of the below	None of the above	Not all all	Mild	Moderate	Moderate	Moderate	Moderate	Moderate	Moderate	Moderate	Moderate	Moderate	Moderate	Mild	Moderate	Moderate	Moderate	Moderate	Moderate	Severe	Yes	Current Smoker	Electronic cigarettes/vape/IQOS			I do not exercise	6	Very often	Often	Very often	Sometimes	Rarely	Rarely	Occasionally	Rarely/Never	None of the above
757	23	Design	Third	Single	43	152	13	27	6	Moderate (>1 pad soaked in 3 hours)	No	No	None of the below	None of the above	Severe	Severe	Severe	Moderate	Severe	Severe	Severe	Severe	Severe	Moderate	Not all all	Severe	Moderate	Severe	Severe	Severe	Severe	Severe	Severe	Yes	Current Smoker	Cigarette	11-20		1-2 times per week	5	Very rarely	Sometimes	Very often	Often	Very rarely	Often	Frequently	Frequently	I experienced financial difficulties due to the war, I lost or had a family member injured, My workplace or a family member’s workplace was damaged or destroyed
758	42	Business Administration	PhD/DBA	Married	107	165	14	28	4	Moderate (>1 pad soaked in 3 hours)	No	Yes	None of the below	Hormonal therapies (e.g., birth control pills)	Moderate	Moderate	Severe	Severe	Moderate	Severe	Moderate	Moderate	Moderate	Severe	Not all all	Not all all	Moderate	Moderate	Moderate	Moderate	Moderate	Moderate	Moderate	No	Ex-smoker				Occasionally	8	Often	Often	Often	Often	Often	Often	Rarely/Never	Frequently	None of the above
759	20	Business Administration	Second	Single	68	161	11	27	6	Moderate (>1 pad soaked in 3 hours)	No	No	None of the below	None of the above	Mild	Mild	Moderate	Mild	Mild	Moderate	Mild	Mild	Moderate	Moderate	Mild	Moderate	Moderate	Moderate	Mild	Mild	Moderate	Moderate	Moderate	No	Current Smoker	Electronic cigarettes/vape/IQOS			1-2 times per week	10	Often	Often	Sometimes	Sometimes	Sometimes	Sometimes	Frequently	Sometimes	None of the above
760	21	Dentistry	Second	Single	65	158	13	29	5	Light (<1 pad soaked in 3 hours)	No	No	None of the below	None of the above	Moderate	Moderate	Mild	Moderate	Moderate	Moderate	Moderate	Mild	Moderate	Moderate	Mild	Mild	Moderate	Moderate	Moderate	Moderate	Moderate	Moderate	Severe	Yes	Current Smoker	Hookah (nargila)		3	Occasionally	8	Very often	Often	Sometimes	Often	Often	Often	Sometimes	Occasionally	None of the above
761	20	Business Administration	Second	Single	75		12	26	5	Heavy (>1 pad soaked every 2 hours)	No	No	None of the below	None of the above	Not all all	Mild	Mild	Severe	Mild	Moderate	Mild	Mild	Moderate	Moderate	Mild	Mild	Moderate	Moderate	Moderate	Mild	Mild	Moderate	Moderate	No	Current Smoker	Hookah (nargila)		1	Occasionally	6	Often	Sometimes	Sometimes	Often	Rarely	Rarely	Occasionally	Rarely/Never	None of the above
762	19	Business Administration	Second	Single	67	161	12	34	6	Moderate (>1 pad soaked in 3 hours)	No	No	None of the below	None of the above	Not all all	Mild	Mild	Mild	Moderate	Moderate	Mild	Not all all	Mild	Not all all	Not all all	Not all all	Mild	Mild	Not at all	Not at all	Not at all	Mild	Moderate	No	Never Smoker				3-4 times per week	9	Often	Often	Sometimes	Sometimes	Rarely	Very rarely	Rarely/Never	Sometimes	None of the above
763	18	Health Sciences	Freshman	Single	67		11	28	7	Moderate (>1 pad soaked in 3 hours)	No	No	None of the below	None of the above	Mild	Mild	Mild	Mild	Mild	Moderate	Moderate	Not all all	Moderate	Moderate	Not all all	Mild	Mild	Severe	Mild	Mild	Mild	Moderate	Moderate	No	Never Smoker				Occasionally	8	Often	Sometimes	Sometimes	Often	Often	Sometimes	Sometimes	Rarely/Never	None of the above
764	18	Engineering & Architecture	Freshman	Single	82		13	30	8	Moderate (>1 pad soaked in 3 hours)	No	No	None of the below	None of the above	Mild	Moderate	Mild	Moderate	Mild	Moderate	Mild	Not all all	Mild	Mild	Mild	Moderate	Mild	Mild	Moderate	Moderate	Moderate	Moderate	Severe	Yes	Current Smoker	Electronic cigarettes/vape/IQOS			Occasionally	8	Often	Sometimes	Sometimes	Sometimes	Sometimes	Often	Sometimes	Frequently	I was displaced from my home
765	21	Engineering & Architecture	Second	Single	70	161	11	32	6	Moderate (>1 pad soaked in 3 hours)	No	No	None of the below	None of the above	Moderate	Mild	Mild	Moderate	Mild	Severe	Mild	Mild	Moderate	Mild	Not all all	Not all all	Not all all	Mild	Mild	Not at all	Mild	Mild	Moderate	No	Current Smoker	Hookah (nargila)		3	1-2 times per week	10	Very often	Often	Very often	Sometimes	Sometimes	Sometimes	Sometimes	Frequently	None of the above
766	20	Human Sciences	Second	Single	67	159	14	34	6	Heavy (>1 pad soaked every 2 hours)	No	No	None of the below	None of the above	Mild	Mild	Moderate	Mild	Mild	Mild	Mild	Not all all	Moderate	Severe	Not all all	Moderate	Mild	Mild	Moderate	Mild	Mild	Moderate	Moderate	No	Current Smoker	Hookah (nargila)		2	I do not exercise	9	Often	Rarely	Rarely	Rarely	Very rarely	Sometimes	Occasionally	Frequently	None of the above
767	21	Dentistry	Second	Single	77		13	26	5	Moderate (>1 pad soaked in 3 hours)	No	No	None of the below	None of the above	Not all all	Mild	Mild	Mild	Not all all	Mild	Mild	Not all all	Mild	Mild	Not all all	Not all all	Mild	Mild	Not at all	Not at all	Not at all	Not at all	Moderate	No	Never Smoker				3-4 times per week	10	Often	Often	Rarely	Rarely	Rarely	Rarely	Occasionally	Rarely/Never	None of the above
768	20	Engineering & Architecture	Second	Single	69	163	12	29	6	Moderate (>1 pad soaked in 3 hours)	No	No	None of the below	None of the above	Moderate	Mild	Mild	Moderate	Mild	Moderate	Moderate	Mild	Moderate	Moderate	Moderate	Moderate	Moderate	Moderate	Moderate	Moderate	Moderate	Moderate	Moderate	Yes	Current Smoker	Electronic cigarettes/vape/IQOS			I do not exercise	6	Very often	Often	Often	Sometimes	Rarely	Sometimes	Frequently	Sometimes	None of the above
769	20	Dentistry	Third	Single	73		12	28	6	Moderate (>1 pad soaked in 3 hours)	No	No	None of the below	None of the above	Not all all	Mild	Mild	Moderate	Mild	Moderate	Moderate	Not all all	Moderate	Mild	Not all all	Moderate	Moderate	Moderate	Mild	Not at all	Mild	Mild	Moderate	No	Current Smoker	Hookah (nargila)		2	Occasionally	9	Often	Often	Often	Often	Often	Often	Sometimes	Sometimes	None of the above
770	20	Business Administration	Second	Single	74		11	30	6	Moderate (>1 pad soaked in 3 hours)	No	No	None of the below	None of the above	Mild	Moderate	Moderate	Moderate	Mild	Moderate	Mild	Mild	Mild	Moderate	Mild	Mild	Not all all	Mild	Mild	Mild	Mild	Moderate	Severe	No	Current Smoker	Electronic cigarettes/vape/IQOS			1-2 times per week	8	Often	Often	Often	Sometimes	Rarely	Rarely	Sometimes	Occasionally	None of the above
771	22	Engineering & Architecture	Third	Single	78	165	13	30	8	Moderate (>1 pad soaked in 3 hours)	No	No	None of the below	None of the above	Not all all	Moderate	Not all all	Moderate	Not all all	Moderate	Mild	Moderate	Moderate	Mild	Moderate	Moderate	Moderate	Moderate	Moderate	Moderate	Mild	Moderate	Severe	No	Current Smoker	Cigarette	6-10		Occasionally	6	Very often	Often	Often	Often	Rarely	Sometimes	Frequently	Sometimes	None of the above
772	19	Health Sciences	First	Single	76	164	11	30	6	Moderate (>1 pad soaked in 3 hours)	No	No	None of the below	None of the above	Mild	Not all all	Mild	Mild	Moderate	Moderate	Moderate	Mild	Moderate	Moderate	Not all all	Not all all	Mild	Mild	Mild	Mild	Mild	Moderate	Moderate	No	Ex-smoker				1-2 times per week	9	Often	Rarely	Rarely	Sometimes	Very rarely	Rarely	Rarely/Never	Sometimes	None of the above
773	22	Health Sciences	Master’s/MBA	Single	76	161	11	30	7	Moderate (>1 pad soaked in 3 hours)	No	No	None of the below	None of the above	Moderate	Severe	Severe	Severe	Moderate	Moderate	Moderate	Moderate	Moderate	Moderate	Severe	Moderate	Moderate	Moderate	Moderate	Moderate	Moderate	Moderate	Moderate	No	Never Smoker				I do not exercise	7	Sometimes	Sometimes	Sometimes	Sometimes	Sometimes	Sometimes	Rarely/Never	Sometimes	I was displaced from my home
774	19	Freshman science	Freshman	Single	80	167	11	28	7	Moderate (>1 pad soaked in 3 hours)	No	No	None of the below	None of the above	Not all all	Not all all	Not all all	Mild	Mild	Not all all	Not all all	Mild	Not all all	Moderate	Not all all	Moderate	Moderate	Moderate	Not at all	Not at all	Not at all	Mild	Not at all	Yes	Never Smoker				3-4 times per week	9	Often	Rarely	Very rarely	Very rarely	Very rarely	Very rarely	Sometimes	Sometimes	My workplace or a family member’s workplace was damaged or destroyed
775	19	Dentistry	Second	Single	65	158	12	27	6	Moderate (>1 pad soaked in 3 hours)	No	No	None of the below	None of the above	Not all all	Not all all	Mild	Mild	Mild	Mild	Mild	Not all all	Not all all	Not all all	Not all all	Moderate	Mild	Moderate	Mild	Mild	Mild	Moderate	Moderate	No	Current Smoker	Electronic cigarettes/vape/IQOS			Occasionally	6	Very often	Often	Often	Often	Often	Often	Sometimes	Rarely/Never	None of the above
776	18	freshman science	Freshman	Single	54	160	12	27	7	Moderate (>1 pad soaked in 3 hours)	No	No	None of the below	None of the above	Mild	Moderate	Moderate	Moderate	Moderate	Moderate	Moderate	Moderate	Moderate	Moderate	Not all all	Mild	Moderate	Mild	Mild	Mild	Mild	Moderate	Moderate	No	Never Smoker				I do not exercise	6	Very rarely	Rarely	Very rarely	Rarely	Very rarely	Sometimes	Sometimes	Occasionally	I was displaced from my home
777	20	Human Sciences	First	Single	113	172	11	28	6	Heavy (>1 pad soaked every 2 hours)	No	No	None of the below	None of the above	Severe	Severe	Severe	Severe	Severe	Severe	Severe	Severe	Severe	Severe	Severe	Severe	Moderate	Severe	Mild	Mild	Mild	Mild	Mild	Yes	Current Smoker	Electronic cigarettes/vape/IQOS			Occasionally	6	Very rarely	Very rarely	Very rarely	Very rarely	Very rarely	Very rarely	Frequently	Frequently	I was displaced from my home
778	21	Pharmacy	First	Single	62	156	12	29	5	Moderate (>1 pad soaked in 3 hours)	No	No	None of the below	None of the above	Severe	Moderate	Severe	Severe	Severe	Moderate	Severe	Severe	Moderate	Moderate	Mild	Moderate	Moderate	Moderate	Severe	Moderate	Moderate	Moderate	Moderate	Yes	Current Smoker	Electronic cigarettes/vape/IQOS			Occasionally	6	Sometimes	Sometimes	Sometimes	Sometimes	Rarely	Often	Occasionally	Sometimes	I was displaced from my home, I experienced financial difficulties due to the war
779	18	Business Administration	First	Single	52	160	14	29	7	Moderate (>1 pad soaked in 3 hours)	No	No	None of the below	None of the above	Mild	Not all all	Mild	Not all all	Mild	Mild	Moderate	Moderate	Moderate	Moderate	Not all all	Moderate	Mild	Moderate	Moderate	Mild	Mild	Mild	Moderate	No	Never Smoker				Occasionally	9	Rarely	Sometimes	Often	Often	Often	Often	Sometimes	Rarely/Never	None of the above
780	17	Dentistry	First	Single	63	168	12	30	8	Moderate (>1 pad soaked in 3 hours)	No	No	None of the below	None of the above	Severe	Severe	Severe	Severe	Severe	Severe	Moderate	Moderate	Severe	Severe	Mild	Severe	Severe	Severe	Mild	Not at all	Mild	Not at all	Not at all	No	Never Smoker				1-2 times per week	6	Sometimes	Sometimes	Sometimes	Sometimes	Sometimes	Sometimes	Frequently	Sometimes	None of the above
781	20	Dentistry	First	Single	76	173	11	27	5	Moderate (>1 pad soaked in 3 hours)	No	No	None of the below	None of the above	Severe	Moderate	Severe	Moderate	Severe	Severe	Moderate	Moderate	Severe	Severe	Mild	Moderate	Severe	Severe	Severe	Moderate	Severe	Moderate	Severe	Yes	Never Smoker				1-2 times per week	6	Rarely	Sometimes	Often	Often	Rarely	Rarely	Sometimes	Occasionally	My workplace or a family member’s workplace was damaged or destroyed
782	18	Human Sciences	First	Single	55	155	14	28	7	Moderate (>1 pad soaked in 3 hours)	Yes	No	None of the below	None of the above	Moderate	Moderate	Moderate	Severe	Severe	Not all all	Moderate	Mild	Not all all	Severe	Moderate	Moderate	Mild	Severe	Moderate	Not at all	Moderate	Severe	Severe	Yes	Never Smoker				5-6 times per week	6	Often	Often	Rarely	Very rarely	Very rarely	Sometimes	Rarely/Never	Occasionally	I was displaced from my home, I experienced financial difficulties due to the war
783	19	Human Sciences	First	Single	59	166	13	30	8	Moderate (>1 pad soaked in 3 hours)	Yes	No	None of the below	None of the above	Severe	Severe	Severe	Moderate	Moderate	Moderate	Moderate	Mild	Moderate	Moderate	Moderate	Not all all	Not all all	Severe	Mild	Mild	Mild	Not at all	Moderate	Yes	Ex-smoker				3-4 times per week	6	Often	Often	Sometimes	Rarely	Rarely	Rarely	Sometimes	Sometimes	My workplace or a family member’s workplace was damaged or destroyed
784	20	Dentistry	Second	Single	70	164	11	26	7	Moderate (>1 pad soaked in 3 hours)	No	No	None of the below	None of the above	Mild	Moderate	Mild	Moderate	Mild	Mild	Mild	Mild	Moderate	Moderate	Not all all	Not all all	Mild	Severe	Moderate	Mild	Mild	Moderate	Severe	No	Current Smoker	Electronic cigarettes/vape/IQOS			1-2 times per week	8	Often	Often	Very often	Often	Often	Sometimes	Occasionally	Sometimes	I was displaced from my home
785	18	Business Administration	Third	Single	58	169	12	24	2	Light (<1 pad soaked in 3 hours)	No	No	None of the below	None of the above	Moderate	Moderate	Moderate	Moderate	Moderate	Moderate	Moderate	Moderate	Moderate	Moderate	Moderate	Moderate	Moderate	Moderate	Mild	Mild	Moderate	Mild	Not at all	No	Never Smoker				3-4 times per week	5	Rarely	Sometimes	Sometimes	Sometimes	Very rarely	Sometimes	Sometimes	Occasionally	None of the above
786	19	Business Administration	First	Single	68	161	11	26	5	Moderate (>1 pad soaked in 3 hours)	No	No	None of the below	None of the above	Moderate	Mild	Moderate	Moderate	Moderate	Moderate	Moderate	Mild	Mild	Mild	Not all all	Moderate	Moderate	Severe	Moderate	Mild	Moderate	Moderate	Severe	Yes	Current Smoker	Hookah (nargila)		2	Occasionally	6	Often	Sometimes	Often	Sometimes	Sometimes	Often	Sometimes	Rarely/Never	None of the above
787	20	Business Administration	Third	Single	62	173	12	31	7	Moderate (>1 pad soaked in 3 hours)	Yes	No	None of the below	None of the above	Moderate	Severe	Not all all	Moderate	Mild	Mild	Mild	Moderate	Moderate	Moderate	Moderate	Moderate	Moderate	Mild	Mild	Mild	Moderate	Moderate	Moderate	Yes	Never Smoker				1-2 times per week	4	Rarely	Sometimes	Sometimes	Sometimes	Sometimes	Sometimes	Sometimes	Occasionally	My workplace or a family member’s workplace was damaged or destroyed
788	20	Human Sciences	First	Single	64	158	12	32	8	Moderate (>1 pad soaked in 3 hours)	No	No	None of the below	None of the above	Not all all	Moderate	Moderate	Moderate	Mild	Moderate	Moderate	Moderate	Severe	Severe	Mild	Moderate	Mild	Moderate	Moderate	Mild	Mild	Severe	Severe	No	Current Smoker	Hookah (nargila)		1	I do not exercise	10	Often	Often	Very often	Often	Sometimes	Often	Sometimes	Frequently	None of the above
789	19	Dentistry	Second	Single	73	164	12	27	7	Heavy (>1 pad soaked every 2 hours)	No	No	None of the below	None of the above	Mild	Moderate	Severe	Moderate	Mild	Moderate	Moderate	Mild	Moderate	Moderate	Not all all	Mild	Mild	Moderate	Mild	Mild	Moderate	Severe	Severe	No	Current Smoker	Electronic cigarettes/vape/IQOS			I do not exercise	7	Often	Sometimes	Sometimes	Rarely	Sometimes	Often	Sometimes	Sometimes	I was displaced from my home
790	21	Dentistry	Third	Single	71		14	31	5	Light (<1 pad soaked in 3 hours)	No	No	None of the below	None of the above	Moderate	Severe	Moderate	Severe	Mild	Moderate	Moderate	Mild	Mild	Mild	Mild	Moderate	Mild	Severe	Severe	Moderate	Moderate	Moderate	Severe	Yes	Current Smoker	Hookah (nargila)		2	1-2 times per week	7	Very often	Very often	Very often	Very often	Sometimes	Often	Occasionally	Frequently	I was displaced from my home
791	19	Business Administration	Second	Single	70		12	30	5	Moderate (>1 pad soaked in 3 hours)	No	No	None of the below	None of the above	Moderate	Mild	Moderate	Moderate	Moderate	Severe	Moderate	Mild	Moderate	Mild	Not all all	Moderate	Mild	Moderate	Moderate	Mild	Moderate	Moderate	Moderate	No	Current Smoker	Electronic cigarettes/vape/IQOS			Occasionally	6	Often	Often	Very often	Very often	Rarely	Rarely	Sometimes	Rarely/Never	None of the above
792	20	Business Administration	Second	Single	59	157	13	30	7	Moderate (>1 pad soaked in 3 hours)	No	No	None of the below	None of the above	Mild	Moderate	Mild	Moderate	Mild	Moderate	Mild	Mild	Moderate	Moderate	Mild	Mild	Mild	Moderate	Mild	Mild	Mild	Moderate	Severe	No	Never Smoker				1-2 times per week	11	Sometimes	Rarely	Sometimes	Often	Sometimes	Sometimes	Sometimes	Occasionally	None of the above
793	20	Dentistry	Second	Single	74	163	13	33	5	Moderate (>1 pad soaked in 3 hours)	No	No	None of the below	None of the above	Not all all	Mild	Moderate	Moderate	Moderate	Moderate	Mild	Mild	Mild	Moderate	Mild	Moderate	Mild	Severe	Mild	Mild	Mild	Mild	Moderate	No	Ex-smoker				I do not exercise	8	Sometimes	Often	Often	Sometimes	Sometimes	Rarely	Frequently	Sometimes	None of the above
794	19	Business Administration	Second	Single	66	159	13	27	6	Moderate (>1 pad soaked in 3 hours)	No	No	None of the below	None of the above	Not all all	Mild	Moderate	Moderate	Moderate	Severe	Moderate	Not all all	Mild	Moderate	Mild	Moderate	Moderate	Moderate	Moderate	Mild	Moderate	Mild	Severe	No	Current Smoker	Hookah (nargila)		1	Occasionally	9	Very often	Very often	Often	Very often	Often	Often	Occasionally	Rarely/Never	None of the above
795	22	Dentistry	Third	Single	75		13	33	7	Moderate (>1 pad soaked in 3 hours)	No	No	None of the below	None of the above	Moderate	Moderate	Mild	Moderate	Moderate	Severe	Mild	Mild	Not all all	Mild	Not all all	Not all all	Mild	Moderate	Mild	Not at all	Not at all	Moderate	Moderate	No	Never Smoker				1-2 times per week	8	Often	Often	Often	Very often	Sometimes	Sometimes	Frequently	Sometimes	None of the above
796	20	Health Sciences	Second	Single	88		13	30	5	Moderate (>1 pad soaked in 3 hours)	No	No	Polycystic ovary syndrome (PCOS)	Hormonal therapies (e.g., birth control pills)	Mild	Mild	Moderate	Severe	Mild	Moderate	Moderate	Moderate	Moderate	Moderate	Mild	Moderate	Mild	Moderate	Moderate	Mild	Moderate	Moderate	Severe	Yes	Current Smoker	Hookah (nargila)		3	I do not exercise	9	Sometimes	Often	Often	Often	Often	Sometimes	Frequently	Frequently	None of the above
797	23	Dentistry	Fifth	Single	65		13	32	6	Moderate (>1 pad soaked in 3 hours)	No	No	None of the below	None of the above	Not all all	Moderate	Moderate	Moderate	Moderate	Severe	Mild	Not all all	Mild	Moderate	Mild	Mild	Mild	Moderate	Moderate	Mild	Mild	Moderate	Moderate	No	Current Smoker	Electronic cigarettes/vape/IQOS			1-2 times per week	11	Often	Often	Rarely	Sometimes	Sometimes	Very rarely	Sometimes	Frequently	None of the above
798	20	Business Administration	Second	Single	68	164	11	30	7	Moderate (>1 pad soaked in 3 hours)	No	No	None of the below	None of the above	Mild	Mild	Mild	Severe	Moderate	Moderate	Mild	Not all all	Mild	Mild	Not all all	Mild	Moderate	Severe	Mild	Mild	Moderate	Moderate	Moderate	No	Current Smoker	Electronic cigarettes/vape/IQOS			Occasionally	6	Often	Sometimes	Often	Often	Sometimes	Often	Sometimes	Sometimes	I was displaced from my home
799	18	Business Administration	First	Single	70		14	26	5	Moderate (>1 pad soaked in 3 hours)	No	No	None of the below	None of the above	Not all all	Mild	Mild	Moderate	Severe	Severe	Moderate	Mild	Moderate	Moderate	Not all all	Not all all	Not all all	Severe	Moderate	Moderate	Moderate	Moderate	Severe	No	Current Smoker	Hookah (nargila)		1	1-2 times per week	9	Very often	Often	Often	Often	Often	Sometimes	Occasionally	Sometimes	None of the above
800	21	Business Administration	Third	Single	55		14	31	6	Light (<1 pad soaked in 3 hours)	No	No	None of the below	None of the above	Not all all	Not all all	Mild	Moderate	Moderate	Moderate	Moderate	Mild	Moderate	Moderate	Mild	Moderate	Mild	Moderate	Mild	Mild	Mild	Moderate	Moderate	No	Never Smoker				I do not exercise	10	Often	Often	Sometimes	Sometimes	Rarely	Rarely	Sometimes	Frequently	None of the above
801	22	fine arts and design	Third	Single	44	156	14	28	6	Moderate (>1 pad soaked in 3 hours)	No	No	None of the below	None of the above	Not all all	Not all all	Not all all	Not all all	Not all all	Not all all	Not all all	Not all all	Not all all	Not all all	Not all all	Not all all	Not all all	Moderate	Moderate	Not at all	Not at all	Not at all	Not at all	No	Never Smoker				1-2 times per week	7	Very often	Very often	Sometimes	Sometimes	Sometimes	Very rarely	Frequently	Sometimes	I experienced financial difficulties due to the war
802	21	Medicine	Third	Single	64	162	12	34	6	Heavy (>1 pad soaked every 2 hours)	No	No	None of the below	None of the above	Not all all	Mild	Mild	Moderate	Moderate	Severe	Moderate	Mild	Moderate	Moderate	Mild	Mild	Mild	Moderate	Moderate	Mild	Mild	Mild	Severe	No	Current Smoker	Electronic cigarettes/vape/IQOS			1-2 times per week	7	Often	Sometimes	Sometimes	Often	Sometimes	Rarely	Sometimes	Sometimes	None of the above
803	20	Engineering & Architecture	Second	Single	69	161	11	35	5	Moderate (>1 pad soaked in 3 hours)	No	No	None of the below	None of the above	Not all all	Mild	Moderate	Moderate	Mild	Moderate	Moderate	Moderate	Severe	Mild	Mild	Moderate	Not all all	Moderate	Moderate	Mild	Mild	Moderate	Severe	No	Current Smoker	Hookah (nargila)		3	I do not exercise	6	Very often	Often	Often	Often	Sometimes	Sometimes	Sometimes	Occasionally	None of the above
804	19	Health Sciences	First	Single	69	155	12	25	6	Heavy (>1 pad soaked every 2 hours)	No	No	None of the below	Medication for anxiety, depression, or another mental health condition	Moderate	Mild	Moderate	Severe	Severe	Severe	Severe	Moderate	Severe	Moderate	Moderate	Moderate	Moderate	Moderate	Mild	Mild	Moderate	Severe	Severe	No	Never Smoker				I do not exercise	8	Rarely	Rarely	Sometimes	Very rarely	Rarely	Rarely	Frequently	Occasionally	I was displaced from my home, My workplace or a family member’s workplace was damaged or destroyed
805	22	Dentistry	Third	Single	67	161	13	30	5	Light (<1 pad soaked in 3 hours)	No	No	None of the below	None of the above	Mild	Moderate	Mild	Moderate	Mild	Moderate	Moderate	Moderate	Moderate	Mild	Not all all	Not all all	Mild	Moderate	Mild	Not at all	Mild	Mild	Severe	No	Ex-smoker				Occasionally	9	Very often	Very often	Very often	Often	Sometimes	Often	Occasionally	Sometimes	None of the above
806	20	Dentistry	Third	Single	70	166	12	29	6	Moderate (>1 pad soaked in 3 hours)	No	No	None of the below	None of the above	Mild	Mild	Mild	Moderate	Mild	Severe	Moderate	Moderate	Moderate	Moderate	Mild	Moderate	Mild	Severe	Mild	Not at all	Mild	Moderate	Moderate	No	Current Smoker	Hookah (nargila)		2	Occasionally	6	Often	Rarely	Rarely	Often	Sometimes	Sometimes	Occasionally	Sometimes	None of the above
807	18	Business Administration	First	Single	68	162	11	32	5	Heavy (>1 pad soaked every 2 hours)	No	No	None of the below	None of the above	Mild	Moderate	Moderate	Severe	Moderate	Severe	Moderate	Mild	Mild	Mild	Not all all	Not all all	Mild	Severe	Mild	Mild	Mild	Moderate	Severe	No	Current Smoker	Electronic cigarettes/vape/IQOS			Occasionally	8	Often	Often	Very often	Very often	Sometimes	Very rarely	Sometimes	Occasionally	None of the above
808	20	Health Sciences	Second	Single	75	165	14	32	8	Moderate (>1 pad soaked in 3 hours)	No	No	None of the below	None of the above	Not all all	Mild	Moderate	Severe	Mild	Moderate	Moderate	Mild	Moderate	Moderate	Mild	Moderate	Mild	Moderate	Mild	Not at all	Not at all	Mild	Severe	No	Current Smoker	Hookah (nargila)		1	I do not exercise	11	Often	Often	Sometimes	Often	Sometimes	Rarely	Frequently	Frequently	None of the above
809	22	Dentistry	Third	Single	69		13	26	7	Moderate (>1 pad soaked in 3 hours)	No	No	None of the below	None of the above	Moderate	Moderate	Moderate	Moderate	Moderate	Severe	Moderate	Moderate	Moderate	Severe	Mild	Mild	Moderate	Severe	Moderate	Mild	Mild	Moderate	Moderate	No	Current Smoker	Electronic cigarettes/vape/IQOS			1-2 times per week	9	Very often	Very often	Very often	Sometimes	Sometimes	Very rarely	Sometimes	Occasionally	I was displaced from my home
810	21	Dentistry	Third	Single	80	164	13	34	7	Moderate (>1 pad soaked in 3 hours)	No	No	None of the below	None of the above	Mild	Severe	Severe	Severe	Moderate	Moderate	Moderate	Mild	Moderate	Moderate	Mild	Moderate	Moderate	Severe	Moderate	Moderate	Moderate	Moderate	Severe	Yes	Current Smoker	Hookah (nargila)		4	I do not exercise	7	Very often	Often	Sometimes	Sometimes	Sometimes	Often	Occasionally	Frequently	None of the above
811	20	Human Sciences	Third	Single	74	167	13	26	7	Moderate (>1 pad soaked in 3 hours)	No	No	None of the below	None of the above	Mild	Moderate	Moderate	Moderate	Mild	Moderate	Moderate	Mild	Severe	Severe	Mild	Severe	Mild	Severe	Severe	Moderate	Moderate	Moderate	Severe	Yes	Current Smoker	Hookah (nargila)		3	Occasionally	7	Often	Often	Very often	Very often	Sometimes	Very often	Sometimes	Frequently	None of the above
812	22	Dentistry	Master’s/MBA	Single	73	169	12	30	5	Light (<1 pad soaked in 3 hours)	No	No	None of the below	None of the above	Mild	Moderate	Mild	Moderate	Moderate	Severe	Mild	Mild	Moderate	Mild	Moderate	Moderate	Moderate	Moderate	Mild	Mild	Mild	Mild	Moderate	No	Current Smoker	Cigarette	5 or less		1-2 times per week	11	Sometimes	Sometimes	Rarely	Sometimes	Rarely	Sometimes	Sometimes	Sometimes	None of the above
813	18	Business Administration	First	Single	60	158	14	27	5	Moderate (>1 pad soaked in 3 hours)	No	No	None of the below	None of the above	Mild	Moderate	Moderate	Moderate	Severe	Severe	Moderate	Mild	Moderate	Mild	Not all all	Not all all	Moderate	Severe	Mild	Mild	Mild	Moderate	Moderate	No	Current Smoker	Hookah (nargila)		2	I do not exercise	9	Very often	Very often	Very often	Very often	Often	Often	Sometimes	Sometimes	None of the above
814	22	Dentistry	Fourth	Single	86	163	15	33	6	Moderate (>1 pad soaked in 3 hours)	No	No	None of the below	None of the above	Not all all	Moderate	Moderate	Severe	Mild	Severe	Moderate	Mild	Moderate	Severe	Mild	Moderate	Mild	Severe	Moderate	Mild	Mild	Mild	Moderate	No	Current Smoker	Electronic cigarettes/vape/IQOS			Occasionally	6	Often	Sometimes	Sometimes	Often	Rarely	Rarely	Sometimes	Frequently	None of the above
815	22	Engineering & Architecture	Third	Single	67	165	13	29	7	Moderate (>1 pad soaked in 3 hours)	No	No	None of the below	None of the above	Mild	Moderate	Mild	Moderate	Mild	Moderate	Mild	Mild	Mild	Mild	Not all all	Moderate	Mild	Severe	Moderate	Mild	Moderate	Mild	Moderate	No	Never Smoker				1-2 times per week	9	Often	Sometimes	Sometimes	Sometimes	Rarely	Sometimes	Occasionally	Rarely/Never	None of the above
816	20	Business Administration	Second	Single	67		13	30	5	Light (<1 pad soaked in 3 hours)	No	No	None of the below	None of the above	Mild	Mild	Moderate	Severe	Mild	Moderate	Mild	Mild	Moderate	Moderate	Not all all	Moderate	Mild	Moderate	Mild	Mild	Mild	Mild	Severe	No	Current Smoker	Hookah (nargila)		1	1-2 times per week	7	Often	Rarely	Often	Often	Sometimes	Often	Sometimes	Sometimes	None of the above
817	20	Human Sciences	Second	Single	69	160	13	27	8	Moderate (>1 pad soaked in 3 hours)	No	No	None of the below	None of the above	Mild	Not all all	Mild	Moderate	Mild	Severe	Moderate	Mild	Moderate	Moderate	Moderate	Moderate	Mild	Moderate	Mild	Not at all	Not at all	Mild	Severe	No	Never Smoker				3-4 times per week	6	Often	Sometimes	Rarely	Sometimes	Rarely	Very rarely	Occasionally	Rarely/Never	None of the above
818	19	Business Administration	First	Single	85	167	14	34	9	Moderate (>1 pad soaked in 3 hours)	No	No	None of the below	None of the above	Mild	Mild	Severe	Severe	Moderate	Severe	Moderate	Mild	Moderate	Severe	Mild	Moderate	Moderate	Severe	Moderate	Moderate	Moderate	Moderate	Severe	No	Current Smoker	Electronic cigarettes/vape/IQOS			I do not exercise	6	Very often	Often	Very often	Very often	Sometimes	Sometimes	Frequently	Sometimes	None of the above
819	19	Dentistry	Second	Single	72	162	12	32	5	Moderate (>1 pad soaked in 3 hours)	No	No	None of the below	None of the above	Mild	Mild	Mild	Moderate	Mild	Severe	Moderate	Moderate	Moderate	Mild	Mild	Moderate	Not all all	Severe	Mild	Mild	Mild	Severe	Severe	No	Current Smoker	Electronic cigarettes/vape/IQOS			Occasionally	6	Often	Sometimes	Sometimes	Often	Often	Rarely	Sometimes	Occasionally	I was displaced from my home
820	21	Health Sciences	Fourth	Single	68	162	15	34	5	Moderate (>1 pad soaked in 3 hours)	No	No	None of the below	None of the above	Mild	Mild	Mild	Severe	Moderate	Severe	Moderate	Not all all	Not all all	Moderate	Mild	Not all all	Not all all	Severe	Mild	Not at all	Not at all	Moderate	Severe	No	Current Smoker	Hookah (nargila)		2	I do not exercise	8	Often	Often	Often	Very rarely	Sometimes	Rarely	Sometimes	Rarely/Never	None of the above
821	24	Dentistry	Master’s/MBA	Single	77		14	30	8	Moderate (>1 pad soaked in 3 hours)	No	No	None of the below	None of the above	Mild	Moderate	Moderate	Moderate	Moderate	Moderate	Mild	Mild	Moderate	Mild	Moderate	Not all all	Moderate	Moderate	Moderate	Moderate	Moderate	Moderate	Moderate	No	Current Smoker	Cigarette	5 or less		I do not exercise	10	Often	Often	Sometimes	Often	Rarely	Rarely	Frequently	Occasionally	None of the above
822	20	Health Sciences	Second	Single	74	163	13	30	5	Light (<1 pad soaked in 3 hours)	No	No	None of the below	None of the above	Mild	Moderate	Not all all	Moderate	Moderate	Severe	Moderate	Mild	Moderate	Severe	Mild	Moderate	Moderate	Severe	Moderate	Moderate	Mild	Mild	Severe	No	Never Smoker				I do not exercise	8	Very often	Often	Very often	Sometimes	Sometimes	Often	Sometimes	Occasionally	None of the above
823	22	Engineering & Architecture	Second	Single	78	165	13	25	6	Heavy (>1 pad soaked every 2 hours)	No	No	None of the below	None of the above	Moderate	Mild	Mild	Moderate	Moderate	Severe	Moderate	Mild	Severe	Severe	Not all all	Severe	Not all all	Severe	Moderate	Moderate	Moderate	Moderate	Severe	Yes	Current Smoker	Cigarette	5 or less		I do not exercise	6	Often	Rarely	Often	Often	Rarely	Rarely	Occasionally	Frequently	None of the above
824	18	Business Administration	Freshman	Single	57	160	14	27	4	Heavy (>1 pad soaked every 2 hours)	No	No	None of the below	None of the above	Mild	Mild	Mild	Moderate	Mild	Moderate	Moderate	Mild	Severe	Severe	Mild	Moderate	Mild	Moderate	Mild	Mild	Mild	Mild	Severe	No	Never Smoker				1-2 times per week	7	Very often	Often	Often	Often	Rarely	Very rarely	Sometimes	Rarely/Never	None of the above
825	24	Health Sciences	Master’s/MBA	Single	77	161	13	30	7	Heavy (>1 pad soaked every 2 hours)	No	No	None of the below	None of the above	Not all all	Mild	Moderate	Severe	Moderate	Moderate	Mild	Mild	Mild	Moderate	Not all all	Moderate	Mild	Severe	Moderate	Moderate	Moderate	Moderate	Severe	No	Current Smoker	Electronic cigarettes/vape/IQOS			1-2 times per week	10	Often	Sometimes	Often	Often	Rarely	Rarely	Rarely/Never	Rarely/Never	None of the above
826	20	Health Sciences	Second	Single	73		13	31	6	Moderate (>1 pad soaked in 3 hours)	No	No	None of the below	None of the above	Mild	Mild	Moderate	Moderate	Mild	Severe	Mild	Mild	Moderate	Severe	Not all all	Moderate	Mild	Severe	Moderate	Mild	Moderate	Mild	Severe	No	Current Smoker	Hookah (nargila)		4	I do not exercise	8	Very often	Often	Very often	Sometimes	Rarely	Sometimes	Rarely/Never	Frequently	None of the above
827	21	Dentistry	Third	Single	72	162	12	25	5	Light (<1 pad soaked in 3 hours)	No	No	None of the below	None of the above	Moderate	Mild	Not all all	Moderate	Mild	Moderate	Mild	Not all all	Moderate	Moderate	Mild	Mild	Moderate	Moderate	Mild	Mild	Mild	Mild	Mild	No	Ex-smoker				1-2 times per week	10	Often	Often	Sometimes	Sometimes	Often	Often	Sometimes	Sometimes	None of the above
828	21	Engineering & Architecture	Third	Single	69	161	13	35	6	Moderate (>1 pad soaked in 3 hours)	No	No	None of the below	None of the above	Moderate	Mild	Mild	Moderate	Moderate	Moderate	Moderate	Moderate	Severe	Severe	Mild	Severe	Mild	Severe	Mild	Moderate	Moderate	Moderate	Severe	No	Current Smoker	Electronic cigarettes/vape/IQOS			Occasionally	9	Very often	Very often	Very often	Sometimes	Sometimes	Rarely	Sometimes	Occasionally	None of the above
829	20	Law & Political Sciences	Second	Single	76	159	11	33	5	Light (<1 pad soaked in 3 hours)	No	No	None of the below	None of the above	Not all all	Moderate	Not all all	Moderate	Mild	Moderate	Moderate	Mild	Moderate	Moderate	Mild	Moderate	Moderate	Severe	Mild	Mild	Moderate	Mild	Severe	No	Current Smoker	Hookah (nargila)		2	Occasionally	10	Often	Often	Sometimes	Often	Sometimes	Often	Sometimes	Rarely/Never	I was displaced from my home
830	19	Dentistry	Second	Single	79	164	12	31	6	Moderate (>1 pad soaked in 3 hours)	No	No	None of the below	None of the above	Mild	Mild	Moderate	Moderate	Mild	Severe	Moderate	Moderate	Moderate	Moderate	Not all all	Not all all	Moderate	Moderate	Mild	Mild	Mild	Mild	Moderate	No	Current Smoker	Electronic cigarettes/vape/IQOS			I do not exercise	7	Often	Sometimes	Often	Often	Rarely	Very rarely	Frequently	Rarely/Never	None of the above
831	20	Health Sciences	Second	Single	77	169	14	32	6	Moderate (>1 pad soaked in 3 hours)	No	No	None of the below	None of the above	Not all all	Mild	Mild	Moderate	Mild	Severe	Severe	Mild	Mild	Moderate	Not all all	Mild	Mild	Moderate	Moderate	Moderate	Moderate	Moderate	Severe	No	Current Smoker	Hookah (nargila)		1	1-2 times per week	8	Very often	Sometimes	Rarely	Often	Sometimes	Often	Frequently	Sometimes	None of the above
832	22	Engineering & Architecture	Third	Single	70	168	14	26	8	Moderate (>1 pad soaked in 3 hours)	No	No	None of the below	None of the above	Moderate	Moderate	Mild	Moderate	Moderate	Severe	Severe	Mild	Severe	Moderate	Not all all	Severe	Mild	Severe	Mild	Moderate	Moderate	Severe	Severe	No	Current Smoker	Electronic cigarettes/vape/IQOS			1-2 times per week	9	Very often	Often	Very often	Very often	Rarely	Often	Sometimes	Sometimes	None of the above
833	23	Business Administration	Master’s/MBA	Single	80	169	11	34	6	Moderate (>1 pad soaked in 3 hours)	No	No	None of the below	None of the above	Moderate	Moderate	Mild	Severe	Moderate	Severe	Mild	Mild	Moderate	Mild	Mild	Mild	Mild	Moderate	Mild	Mild	Mild	Moderate	Severe	No	Never Smoker				I do not exercise	7	Very often	Often	Often	Often	Very rarely	Very rarely	Sometimes	Occasionally	None of the above
834	22	Dentistry	Third	Single	79	167	12	30	8	Moderate (>1 pad soaked in 3 hours)	No	No	None of the below	None of the above	Mild	Moderate	Mild	Moderate	Mild	Moderate	Mild	Mild	Mild	Moderate	Mild	Moderate	Moderate	Moderate	Mild	Mild	Mild	Moderate	Moderate	No	Never Smoker				1-2 times per week	6	Often	Often	Sometimes	Very often	Sometimes	Often	Sometimes	Frequently	None of the above
835	21	Health Sciences	Third	Single	70	159	14	27	5	Moderate (>1 pad soaked in 3 hours)	No	No	None of the below	None of the above	Mild	Mild	Mild	Moderate	Mild	Moderate	Moderate	Mild	Moderate	Severe	Mild	Moderate	Mild	Moderate	Mild	Mild	Mild	Moderate	Severe	No	Current Smoker	Hookah (nargila)		3	I do not exercise	9	Often	Sometimes	Often	Sometimes	Often	Often	Sometimes	Sometimes	None of the above
836	20	Business Administration	Second	Single	70	162	12	32	6	Moderate (>1 pad soaked in 3 hours)	No	No	None of the below	None of the above	Moderate	Moderate	Mild	Severe	Moderate	Severe	Mild	Not all all	Mild	Moderate	Mild	Moderate	Mild	Moderate	Mild	Moderate	Moderate	Moderate	Severe	No	Current Smoker	Electronic cigarettes/vape/IQOS			1-2 times per week	6	Often	Rarely	Sometimes	Sometimes	Sometimes	Sometimes	Occasionally	Frequently	None of the above
837	19	Health Sciences	Second	Single	64	160	12	29	6	Heavy (>1 pad soaked every 2 hours)	No	No	None of the below	None of the above	Not all all	Mild	Moderate	Severe	Moderate	Severe	Mild	Not all all	Not all all	Not all all	Not all all	Mild	Mild	Severe	Moderate	Mild	Mild	Moderate	Severe	No	Current Smoker	Electronic cigarettes/vape/IQOS			Occasionally	6	Often	Sometimes	Very often	Often	Often	Often	Sometimes	Frequently	None of the above
838	20	Human Sciences	Second	Single	68		14	32	8	Moderate (>1 pad soaked in 3 hours)	No	No	None of the below	None of the above	Mild	Mild	Moderate	Moderate	Moderate	Moderate	Severe	Moderate	Moderate	Moderate	Mild	Mild	Moderate	Severe	Mild	Mild	Mild	Moderate	Moderate	No	Never Smoker				Occasionally	7	Often	Often	Sometimes	Often	Sometimes	Sometimes	Sometimes	Occasionally	None of the above
839	19	Human Sciences	Second	Single	78	165	12	31	8	Heavy (>1 pad soaked every 2 hours)	No	No	None of the below	None of the above	Moderate	Mild	Mild	Moderate	Moderate	Severe	Moderate	Mild	Moderate	Severe	Mild	Severe	Moderate	Severe	Moderate	Mild	Mild	Mild	Severe	No	Current Smoker	Hookah (nargila)		2	Occasionally	9	Often	Sometimes	Sometimes	Sometimes	Rarely	Often	Frequently	Sometimes	None of the above
840	19	Business Administration	Second	Single	64	168	11	26	5	Moderate (>1 pad soaked in 3 hours)	No	No	None of the below	None of the above	Moderate	Moderate	Moderate	Moderate	Mild	Severe	Moderate	Moderate	Moderate	Moderate	Not all all	Not all all	Not all all	Moderate	Mild	Mild	Mild	Severe	Severe	No	Never Smoker				I do not exercise	10	Often	Often	Sometimes	Sometimes	Sometimes	Often	Sometimes	Rarely/Never	None of the above
841	22	Dentistry	Third	Single	69	164	12	25	7	Heavy (>1 pad soaked every 2 hours)	No	No	None of the below	None of the above	Mild	Mild	Moderate	Severe	Moderate	Severe	Moderate	Mild	Mild	Moderate	Mild	Mild	Mild	Severe	Moderate	Moderate	Moderate	Moderate	Severe	Yes	Current Smoker	Cigarette	6-10		1-2 times per week	6	Often	Sometimes	Very often	Very often	Sometimes	Often	Sometimes	Sometimes	I was displaced from my home
842	21	Dentistry	Third	Single	84	165	14	29	5	Moderate (>1 pad soaked in 3 hours)	No	No	None of the below	None of the above	Moderate	Severe	Moderate	Moderate	Moderate	Severe	Moderate	Moderate	Moderate	Severe	Not all all	Not all all	Mild	Moderate	Mild	Mild	Moderate	Severe	Severe	No	Current Smoker	Electronic cigarettes/vape/IQOS			Occasionally	8	Often	Rarely	Often	Often	Rarely	Very rarely	Sometimes	Occasionally	None of the above
843	18	Dentistry	Freshman	Single	64	159	14	28	8	Moderate (>1 pad soaked in 3 hours)	No	No	None of the below	None of the above	Severe	Moderate	Moderate	Severe	Moderate	Moderate	Moderate	Mild	Moderate	Moderate	Mild	Mild	Moderate	Severe	Moderate	Moderate	Severe	Moderate	Severe	No	Never Smoker				I do not exercise	7	Often	Very often	Very often	Sometimes	Sometimes	Very rarely	Frequently	Rarely/Never	I was displaced from my home
844	22	Health Sciences	Fourth	Single	72	163	12	30	6	Heavy (>1 pad soaked every 2 hours)	No	No	None of the below	None of the above	Mild	Moderate	Moderate	Severe	Severe	Severe	Moderate	Mild	Mild	Moderate	Mild	Mild	Moderate	Moderate	Moderate	Moderate	Moderate	Severe	Severe	Yes	Current Smoker	Hookah (nargila)		4	Occasionally	9	Often	Sometimes	Often	Often	Rarely	Often	Sometimes	Sometimes	None of the above
845	18	Business Administration	First	Single	70	161	13	26	4	Light (<1 pad soaked in 3 hours)	No	No	None of the below	None of the above	Mild	Mild	Moderate	Moderate	Moderate	Severe	Moderate	Mild	Severe	Moderate	Mild	Mild	Mild	Moderate	Mild	Mild	Moderate	Moderate	Severe	No	Never Smoker				I do not exercise	7	Often	Often	Very often	Often	Rarely	Often	Frequently	Sometimes	None of the above
846	21	Health Sciences	Third	Single	78	166	15	32	8	Moderate (>1 pad soaked in 3 hours)	No	No	None of the below	None of the above	Not all all	Moderate	Moderate	Severe	Moderate	Severe	Moderate	Mild	Mild	Moderate	Mild	Mild	Moderate	Moderate	Moderate	Not at all	Not at all	Severe	Severe	No	Current Smoker	Hookah (nargila)		2	I do not exercise	11	Often	Very often	Very often	Sometimes	Sometimes	Sometimes	Sometimes	Rarely/Never	None of the above
847	22	Dentistry	Third	Single	75	165	12	32	6	Moderate (>1 pad soaked in 3 hours)	No	No	None of the below	None of the above	Mild	Moderate	Severe	Severe	Mild	Severe	Moderate	Mild	Moderate	Moderate	Mild	Moderate	Moderate	Moderate	Moderate	Mild	Mild	Moderate	Severe	No	Ex-smoker				I do not exercise	8	Often	Sometimes	Often	Often	Often	Often	Sometimes	Rarely/Never	None of the above
848	20	Health Sciences	Second	Single	68	161	12	26	5	Heavy (>1 pad soaked every 2 hours)	No	No	None of the below	None of the above	Moderate	Moderate	Mild	Moderate	Mild	Moderate	Mild	Not all all	Moderate	Moderate	Mild	Moderate	Moderate	Severe	Mild	Not at all	Mild	Moderate	Moderate	No	Current Smoker	Electronic cigarettes/vape/IQOS			1-2 times per week	8	Sometimes	Rarely	Rarely	Sometimes	Rarely	Very rarely	Sometimes	Rarely/Never	None of the above
849	21	Health Sciences	Third	Single	67	158	13	27	6	Moderate (>1 pad soaked in 3 hours)	No	No	None of the below	None of the above	Mild	Mild	Moderate	Moderate	Moderate	Moderate	Moderate	Moderate	Severe	Severe	Mild	Mild	Moderate	Moderate	Moderate	Moderate	Moderate	Moderate	Severe	No	Current Smoker	Electronic cigarettes/vape/IQOS			Occasionally	8	Often	Often	Very often	Often	Sometimes	Sometimes	Rarely/Never	Rarely/Never	None of the above
850	22	Dentistry	Third	Single	87		14	33	5	Heavy (>1 pad soaked every 2 hours)	No	No	None of the below	None of the above	Mild	Moderate	Severe	Moderate	Moderate	Severe	Moderate	Mild	Severe	Severe	Not all all	Moderate	Mild	Severe	Mild	Mild	Moderate	Severe	Severe	No	Current Smoker	Hookah (nargila)		4	Occasionally	7	Often	Sometimes	Often	Sometimes	Sometimes	Sometimes	Sometimes	Frequently	None of the above
851	19	Human Sciences	Second	Single	75	164	13	34	6	Moderate (>1 pad soaked in 3 hours)	No	No	None of the below	None of the above	Moderate	Moderate	Mild	Moderate	Mild	Moderate	Moderate	Mild	Mild	Moderate	Mild	Moderate	Mild	Moderate	Mild	Mild	Mild	Mild	Moderate	No	Never Smoker				3-4 times per week	12	Often	Often	Sometimes	Rarely	Rarely	Rarely	Rarely/Never	Rarely/Never	None of the above
852	20	Human Sciences	Second	Single	60	156	11	30	8	Moderate (>1 pad soaked in 3 hours)	No	No	None of the below	None of the above	Not all all	Mild	Mild	Moderate	Moderate	Severe	Moderate	Mild	Severe	Severe	Not all all	Not all all	Mild	Moderate	Mild	Not at all	Not at all	Mild	Moderate	No	Never Smoker				Occasionally	10	Very often	Sometimes	Rarely	Often	Sometimes	Often	Frequently	Sometimes	None of the above
853	19	Business Administration	First	Single	72	162	13	29	7	Moderate (>1 pad soaked in 3 hours)	No	No	None of the below	None of the above	Mild	Moderate	Moderate	Severe	Mild	Moderate	Mild	Not all all	Mild	Severe	Mild	Mild	Moderate	Moderate	Not at all	Mild	Mild	Mild	Moderate	No	Never Smoker				1-2 times per week	10	Often	Often	Sometimes	Often	Rarely	Very rarely	Sometimes	Frequently	None of the above
854	20	Human Sciences	Second	Single	86	164	13	32	6	Moderate (>1 pad soaked in 3 hours)	No	No	None of the below	None of the above	Moderate	Moderate	Severe	Severe	Moderate	Severe	Mild	Mild	Moderate	Moderate	Mild	Mild	Mild	Severe	Moderate	Moderate	Moderate	Moderate	Severe	No	Current Smoker	Hookah (nargila)		4	I do not exercise	7	Very often	Often	Often	Often	Very often	Often	Sometimes	Frequently	I was displaced from my home
855	18	Health Sciences	First	Single	70	162	12	25	5	Heavy (>1 pad soaked every 2 hours)	No	No	None of the below	None of the above	Moderate	Moderate	Moderate	Moderate	Moderate	Severe	Mild	Mild	Mild	Moderate	Mild	Mild	Moderate	Severe	Moderate	Mild	Mild	Moderate	Severe	No	Current Smoker	Electronic cigarettes/vape/IQOS			Occasionally	11	Often	Sometimes	Often	Often	Often	Often	Sometimes	Sometimes	None of the above
856	22	Dentistry	Third	Single	69	169	11	35	9	Moderate (>1 pad soaked in 3 hours)	No	No	None of the below	None of the above	Mild	Severe	Moderate	Moderate	Moderate	Moderate	Mild	Moderate	Moderate	Moderate	Mild	Mild	Moderate	Moderate	Mild	Mild	Mild	Moderate	Severe	No	Current Smoker	Electronic cigarettes/vape/IQOS			1-2 times per week	10	Often	Sometimes	Sometimes	Often	Rarely	Very rarely	Occasionally	Sometimes	None of the above
857	21	Health Sciences	Third	Single	87	163	14	34	6	Moderate (>1 pad soaked in 3 hours)	No	No	None of the below	None of the above	Moderate	Moderate	Severe	Severe	Severe	Severe	Moderate	Mild	Moderate	Moderate	Mild	Mild	Moderate	Moderate	Moderate	Moderate	Severe	Moderate	Severe	No	Current Smoker	Hookah (nargila)		3	I do not exercise	9	Very often	Often	Very often	Often	Rarely	Often	Sometimes	Sometimes	None of the above
858	18	Human Sciences	First	Single	65	161	13	32	8	Moderate (>1 pad soaked in 3 hours)	No	No	None of the below	None of the above	Moderate	Moderate	Mild	Moderate	Mild	Moderate	Mild	Mild	Moderate	Mild	Not all all	Not all all	Mild	Moderate	Mild	Not at all	Mild	Mild	Moderate	No	Never Smoker				3-4 times per week	11	Often	Often	Sometimes	Often	Often	Rarely	Sometimes	Rarely/Never	None of the above
859	21	Medicine	Third	Single	72	162	12	30	6	Moderate (>1 pad soaked in 3 hours)	No	No	Thyroid disorders	None of the above	Mild	Mild	Moderate	Moderate	Moderate	Severe	Moderate	Mild	Severe	Severe	Not all all	Severe	Moderate	Severe	Moderate	Mild	Moderate	Moderate	Severe	No	Current Smoker	Hookah (nargila)		1	Occasionally	9	Often	Sometimes	Often	Often	Often	Sometimes	Sometimes	Frequently	None of the above
860	19	Health Sciences	Second	Single	77	165	14	29	6	Moderate (>1 pad soaked in 3 hours)	No	No	Polycystic ovary syndrome (PCOS)	None of the above	Moderate	Severe	Severe	Severe	Moderate	Severe	Moderate	Mild	Moderate	Moderate	Mild	Mild	Mild	Moderate	Moderate	Mild	Mild	Mild	Severe	No	Current Smoker	Electronic cigarettes/vape/IQOS			I do not exercise	11	Sometimes	Often	Often	Often	Sometimes	Often	Sometimes	Frequently	None of the above
861	22	Engineering & Architecture	Third	Single	66	159	11	34	7	Moderate (>1 pad soaked in 3 hours)	No	No	Polycystic ovary syndrome (PCOS)	None of the above	Moderate	Moderate	Moderate	Moderate	Moderate	Severe	Moderate	Mild	Moderate	Moderate	Mild	Moderate	Severe	Moderate	Mild	Moderate	Moderate	Moderate	Moderate	No	Current Smoker	Electronic cigarettes/vape/IQOS			I do not exercise	11	Sometimes	Sometimes	Often	Often	Sometimes	Often	Frequently	Sometimes	None of the above
862	18	Health Sciences	First	Single	77		14	33	8	Moderate (>1 pad soaked in 3 hours)	No	No	Polycystic ovary syndrome (PCOS)	None of the above	Moderate	Moderate	Mild	Moderate	Mild	Moderate	Mild	Moderate	Moderate	Moderate	Mild	Mild	Moderate	Moderate	Moderate	Moderate	Moderate	Moderate	Severe	No	Never Smoker				I do not exercise	6	Very often	Often	Very often	Often	Often	Often	Sometimes	Frequently	None of the above
863	20	Human Sciences	Second	Single	80	167	13	30	5	Light (<1 pad soaked in 3 hours)	No	No	Thyroid disorders	Medication for anxiety, depression, or another mental health condition	Moderate	Moderate	Moderate	Severe	Severe	Severe	Moderate	Mild	Severe	Severe	Moderate	Mild	Moderate	Severe	Moderate	Moderate	Moderate	Moderate	Severe	No	Never Smoker				1-2 times per week	6	Often	Sometimes	Rarely	Sometimes	Rarely	Rarely	Occasionally	Occasionally	I was displaced from my home
864	20	Business Administration	Second	Single	69	161	11	40	7	Heavy (>1 pad soaked every 2 hours)	No	No	None of the below	None of the above	Mild	Not all all	Mild	Severe	Moderate	Severe	Moderate	Moderate	Mild	Moderate	Mild	Mild	Mild	Severe	Mild	Not at all	Not at all	Moderate	Severe	No	Current Smoker	Hookah (nargila)		2	I do not exercise	11	Very often	Rarely	Very often	Very rarely	Rarely	Sometimes	Occasionally	Frequently	None of the above
865	20	Dentistry	Second	Single	64	159	13	34	8	Moderate (>1 pad soaked in 3 hours)	No	No	Polycystic ovary syndrome (PCOS)	None of the above	Not all all	Moderate	Moderate	Moderate	Mild	Moderate	Mild	Not all all	Moderate	Not all all	Not all all	Moderate	Mild	Severe	Mild	Not at all	Mild	Moderate	Severe	No	Never Smoker				1-2 times per week	10	Very often	Sometimes	Often	Often	Sometimes	Very rarely	Sometimes	Sometimes	None of the above
866	20	Human Sciences	Second	Single	74	163	12	32	8	Moderate (>1 pad soaked in 3 hours)	No	No	Polycystic ovary syndrome (PCOS)	None of the above	Mild	Mild	Moderate	Moderate	Mild	Severe	Moderate	Not all all	Not all all	Moderate	Not all all	Severe	Moderate	Moderate	Severe	Mild	Moderate	Moderate	Severe	Yes	Current Smoker	Electronic cigarettes/vape/IQOS			Occasionally	10	Very often	Rarely	Rarely	Sometimes	Rarely	Very rarely	Sometimes	Occasionally	None of the above
867	20	Dentistry	Second	Single	60	162	14	30	5	Moderate (>1 pad soaked in 3 hours)	No	No	None of the below	None of the above	Not all all	Mild	Mild	Severe	Moderate	Severe	Mild	Not all all	Not all all	Severe	Not all all	Not all all	Mild	Moderate	Moderate	Moderate	Moderate	Moderate	Severe	No	Current Smoker	Hookah (nargila)		1	I do not exercise	10	Often	Rarely	Very rarely	Sometimes	Very rarely	Very rarely	Occasionally	Sometimes	None of the above
868	19	Health Sciences	First	Single	75	165	12	32	6	Moderate (>1 pad soaked in 3 hours)	No	No	None of the below	None of the above	Mild	Moderate	Severe	Moderate	Moderate	Severe	Moderate	Mild	Not all all	Moderate	Moderate	Moderate	Mild	Mild	Mild	Mild	Mild	Mild	Moderate	No	Current Smoker	Electronic cigarettes/vape/IQOS			I do not exercise	10	Often	Often	Very often	Often	Rarely	Rarely	Frequently	Sometimes	I was displaced from my home
869	18	Health Sciences	Freshman	Single	77	166	11	28	5	Light (<1 pad soaked in 3 hours)	No	No	None of the below	None of the above	Not all all	Mild	Mild	Mild	Not all all	Moderate	Not all all	Not all all	Not all all	Mild	Not all all	Mild	Mild	Mild	Mild	Not at all	Not at all	Not at all	Mild	No	Never Smoker				Daily	10	Often	Rarely	Rarely	Rarely	Very rarely	Very rarely	Rarely/Never	Rarely/Never	None of the above
870	20	Business Administration	Second	Single	66	163	13	27	4	Light (<1 pad soaked in 3 hours)	No	No	None of the below	None of the above	Mild	Moderate	Mild	Moderate	Mild	Severe	Mild	Mild	Not all all	Moderate	Not all all	Mild	Moderate	Moderate	Mild	Not at all	Mild	Mild	Mild	No	Never Smoker				Occasionally	9	Very often	Often	Often	Often	Rarely	Very rarely	Sometimes	Sometimes	None of the above
871	18	Business Administration	First	Single	77	162	14	35	9	Moderate (>1 pad soaked in 3 hours)	No	No	None of the below	None of the above	Moderate	Mild	Mild	Severe	Mild	Severe	Moderate	Mild	Moderate	Moderate	Mild	Mild	Mild	Severe	Moderate	Mild	Moderate	Moderate	Severe	No	Current Smoker	Hookah (nargila)		2	1-2 times per week	6	Very often	Sometimes	Often	Sometimes	Rarely	Often	Occasionally	Frequently	None of the above
872	20	Dentistry	Third	Single	78	165	13	34	2	Moderate (>1 pad soaked in 3 hours)	No	No	None of the below	None of the above	Moderate	Moderate	Moderate	Severe	Moderate	Severe	Mild	Mild	Moderate	Not all all	Not all all	Not all all	Not all all	Moderate	Mild	Mild	Mild	Mild	Severe	No	Current Smoker	Electronic cigarettes/vape/IQOS			Occasionally	10	Often	Sometimes	Very rarely	Sometimes	Very rarely	Very rarely	Frequently	Rarely/Never	None of the above
873	21	Dentistry	Third	Single	65	158	13	30	8	Moderate (>1 pad soaked in 3 hours)	No	No	None of the below	None of the above	Mild	Moderate	Severe	Severe	Moderate	Severe	Mild	Mild	Moderate	Moderate	Mild	Mild	Not all all	Moderate	Moderate	Moderate	Severe	Severe	Severe	No	Current Smoker	Hookah (nargila)		3	I do not exercise	7	Very often	Sometimes	Sometimes	Often	Rarely	Rarely	Occasionally	Frequently	None of the above
874	21	Engineering & Architecture	Third	Single	70	163	12	27	6	Moderate (>1 pad soaked in 3 hours)	No	No	None of the below	None of the above	Mild	Severe	Severe	Moderate	Moderate	Severe	Moderate	Mild	Severe	Mild	Not all all	Moderate	Moderate	Moderate	Moderate	Moderate	Moderate	Severe	Severe	No	Current Smoker	Cigarette	6-10		I do not exercise	5	Often	Rarely	Very rarely	Often	Rarely	Rarely	Frequently	Sometimes	None of the above
875	20	Business Administration	Second	Single	70	162	12	39	8	Moderate (>1 pad soaked in 3 hours)	No	No	Polycystic ovary syndrome (PCOS)	None of the above	Mild	Moderate	Severe	Severe	Moderate	Severe	Moderate	Mild	Moderate	Moderate	Mild	Severe	Mild	Moderate	Moderate	Moderate	Severe	Severe	Severe	No	Current Smoker	Hookah (nargila)		3	I do not exercise	10	Often	Sometimes	Very often	Often	Rarely	Rarely	Frequently	Rarely/Never	None of the above
876	19	Engineering & Architecture	Second	Single	69	166	13	30	5	Moderate (>1 pad soaked in 3 hours)	No	No	None of the below	None of the above	Not all all	Moderate	Moderate	Severe	Mild	Severe	Mild	Moderate	Severe	Moderate	Not all all	Moderate	Moderate	Severe	Severe	Mild	Moderate	Moderate	Severe	Yes	Current Smoker	Hookah (nargila)		4	I do not exercise	6	Very often	Rarely	Often	Often	Rarely	Rarely	Sometimes	Sometimes	None of the above
877	19	Business Administration	Second	Single	69	162	14	30	5	Moderate (>1 pad soaked in 3 hours)	No	No	None of the below	None of the above	Mild	Moderate	Moderate	Moderate	Moderate	Severe	Moderate	Mild	Moderate	Moderate	Mild	Mild	Moderate	Moderate	Mild	Mild	Mild	Mild	Moderate	No	Current Smoker	Hookah (nargila)		2	1-2 times per week	11	Very often	Sometimes	Sometimes	Sometimes	Rarely	Often	Sometimes	Frequently	None of the above
878	18	Business Administration	First	Single	68	165	12	26	4	Light (<1 pad soaked in 3 hours)	No	No	None of the below	None of the above	Moderate	Moderate	Mild	Moderate	Mild	Moderate	Mild	Not all all	Not all all	Moderate	Not all all	Mild	Not all all	Severe	Not at all	Not at all	Not at all	Mild	Moderate	No	Never Smoker				5-6 times per week	10	Often	Rarely	Very rarely	Sometimes	Rarely	Rarely	Rarely/Never	Sometimes	None of the above
879	21	Pharmacy	Third	Single	80	166	13	34	8	Moderate (>1 pad soaked in 3 hours)	No	No	None of the below	None of the above	Not all all	Moderate	Moderate	Severe	Mild	Moderate	Not all all	Not all all	Mild	Moderate	Mild	Not all all	Moderate	Moderate	Mild	Mild	Moderate	Mild	Severe	No	Current Smoker	Hookah (nargila)		2	1-2 times per week	9	Often	Often	Often	Often	Sometimes	Sometimes	Sometimes	Frequently	None of the above
880	18	Health Sciences	Freshman	Single	68	160	12	27	4	Moderate (>1 pad soaked in 3 hours)	No	No	None of the below	None of the above	Moderate	Mild	Moderate	Moderate	Moderate	Severe	Moderate	Mild	Moderate	Severe	Mild	Not all all	Not all all	Severe	Moderate	Mild	Mild	Moderate	Moderate	No	Never Smoker				I do not exercise	10	Very often	Sometimes	Rarely	Often	Often	Often	Frequently	Frequently	None of the above
881	22	Dentistry	Third	Single	66	162	13	35	5	Light (<1 pad soaked in 3 hours)	No	No	None of the below	None of the above	Moderate	Severe	Moderate	Moderate	Moderate	Severe	Mild	Mild	Moderate	Mild	Not all all	Not all all	Moderate	Moderate	Moderate	Mild	Mild	Mild	Severe	No	Current Smoker	Electronic cigarettes/vape/IQOS			Occasionally	7	Often	Sometimes	Rarely	Sometimes	Rarely	Very often	Sometimes	Frequently	None of the above
882	18	Business Administration	First	Single	75		14	29	8	Moderate (>1 pad soaked in 3 hours)	No	No	None of the below	None of the above	Moderate	Mild	Moderate	Moderate	Moderate	Moderate	Mild	Moderate	Moderate	Moderate	Mild	Mild	Moderate	Moderate	Mild	Mild	Mild	Mild	Moderate	No	Never Smoker				I do not exercise	7	Very often	Often	Very often	Very often	Sometimes	Often	Frequently	Sometimes	None of the above
883	20	Dentistry	Second	Single	60	157	14	37	7	Moderate (>1 pad soaked in 3 hours)	No	No	Polycystic ovary syndrome (PCOS)	None of the above	Mild	Mild	Moderate	Severe	Moderate	Moderate	Mild	Mild	Mild	Mild	Mild	Mild	Moderate	Moderate	Moderate	Not at all	Not at all	Moderate	Moderate	No	Never Smoker				I do not exercise	7	Often	Often	Sometimes	Sometimes	Sometimes	Sometimes	Frequently	Sometimes	I was displaced from my home
884	19	Health Sciences	Second	Single	74	167	14	32	6	Moderate (>1 pad soaked in 3 hours)	No	No	None of the below	None of the above	Mild	Mild	Moderate	Moderate	Moderate	Moderate	Moderate	Moderate	Mild	Mild	Mild	Mild	Not all all	Severe	Mild	Moderate	Mild	Moderate	Moderate	No	Current Smoker	Electronic cigarettes/vape/IQOS			I do not exercise	9	Very often	Often	Often	Very often	Very often	Sometimes	Occasionally	Rarely/Never	None of the above
[truncated: 454 more rows]
[truncated: 26 more columns]
